# Supplementary material for: Carotenoid accumulation affects redox status, starch metabolism, and flavonoid/anthocyanin accumulation in citrus
Source: BMC Plant Biol. 2015 Feb 3;15:27. doi: 10.1186/s12870-015-0426-4 (PMC4323224; doi:10.1186/s12870-015-0426-4)
Supplement: Additional file 1: — List of differentially expressed genes (including annotation and MapMan Bin) between the wild types and ECMs. [file 12870_2015_426_MOESM1_ESM.xls]

## Sheet: RB
Supplemental Table S1. List of differentially expressed genes (including annotation and MapManBin) between the wild types and ECMs
Column #	Probeset ID	p-value(RB-4 vs. WT)	Fold-Change(RB-4 vs. WT)	Fold-Change(RB-4 vs. WT)	Arabidopsis Accession	Description	MapManBin
up-regulated genes
13854	Cit.25007.1.S1_at	0.023583	2.1666	RB up vs RBWT	ATCG00890.1	NADH dehydrogenase ND2	1.1.6 PS.lightreaction.NADH DH
29691	Cit.8959.1.S1_at	0.000133815	2.86536	RB up vs RBWT	AT4G10960.1	UGE5 (UDP-D-GLUCOSE/UDP-D-GALACTOSE 4-EPIMERASE 5); UDP-glucose 4-epimerase/ protein dimerization	10.1.2 cell wall.precursor synthesis.UGE
962	Cit.11316.1.S1_s_at	0.00431394	2.26288	RB up vs RBWT	AT4G26320.1	AGP13 (ARABINOGALACTAN PROTEIN 13)	10.5.1 cell wall.cell wall proteins.AGPs
350	Cit.10396.1.S1_s_at	0.023127	2.63618	RB up vs RBWT	AT2G43150.1	proline-rich extensin-like family protein	10.5.4 cell wall.cell wall proteins.HRGP
898	Cit.11232.1.S1_s_at	0.00794268	3.17963	RB up vs RBWT	AT2G43150.1	proline-rich extensin-like family protein	10.5.4 cell wall.cell wall proteins.HRGP
7153	Cit.17790.1.S1_at	0.0376384	5.59755	RB up vs RBWT	AT2G43150.1	proline-rich extensin-like family protein	10.5.4 cell wall.cell wall proteins.HRGP
29531	Cit.8700.1.S1_s_at	0.0147901	7.99999	RB up vs RBWT	AT1G21310.1	ATEXT3 (EXTENSIN 3); structural constituent of cell wall	10.5.4 cell wall.cell wall proteins.HRGP
29532	Cit.8702.1.S1_s_at	0.02866	2.38184	RB up vs RBWT	AT1G21310.1	ATEXT3 (EXTENSIN 3); structural constituent of cell wall	10.5.4 cell wall.cell wall proteins.HRGP
7455	Cit.18118.1.S1_at	0.00358761	3.56669	RB up vs RBWT	AT5G62150.1	peptidoglycan-binding LysM domain-containing protein	10.6 cell wall.degradation
7456	Cit.18118.1.S1_s_at	0.0188097	2.24631	RB up vs RBWT	AT5G62150.1	peptidoglycan-binding LysM domain-containing protein	10.6 cell wall.degradation
17254	Cit.28480.1.S1_s_at	0.00524661	2.30622	RB up vs RBWT	AT5G49360.1	BXL1 (BETA-XYLOSIDASE 1); hydrolase, hydrolyzing O-glycosyl compounds	10.6.2 cell wall.degradation.mannan-xylose-arabinose-fucose
6462	Cit.16955.1.S1_s_at	0.0171257	2.5808	RB up vs RBWT	AT1G69530.1	ATEXPA1 (ARABIDOPSIS THALIANA EXPANSIN A1)	10.7 cell wall.modification
6829	Cit.17380.1.S1_at	0.00707279	4.83032	RB up vs RBWT	AT4G30380.1	EXLB2 (EXPANSIN-LIKE B2 PRECURSOR)	10.7 cell wall.modification
23574	Cit.374.1.S1_s_at	0.00248455	5.21121	RB up vs RBWT	AT1G69530.1	ATEXPA1 (ARABIDOPSIS THALIANA EXPANSIN A1)	10.7 cell wall.modification
25085	Cit.40496.1.S1_s_at	0.00152313	2.83534	RB up vs RBWT	AT4G25810.1	XTR6 (XYLOGLUCAN ENDOTRANSGLYCOSYLASE 6); hydrolase, acting on glycosyl bonds	10.7 cell wall.modification
27007	Cit.5956.1.S1_at	0.0154886	3.12053	RB up vs RBWT	AT2G18660.1	EXLB3 (EXPANSIN-LIKE B3 PRECURSOR)	10.7 cell wall.modification
27008	Cit.5956.1.S1_s_at	0.00504402	4.70772	RB up vs RBWT	AT2G18660.1	EXLB3 (EXPANSIN-LIKE B3 PRECURSOR)	10.7 cell wall.modification
21335	Cit.33173.1.S1_at	0.00362651	3.04031	RB up vs RBWT	AT1G01120.1	KCS1 (3-KETOACYL-COA SYNTHASE 1); acyltransferase	11.1.10 lipid metabolism.FA synthesis and FA elongation.beta ketoacyl CoA synthase
26326	Cit.5328.1.S1_at	0.00204273	2.09936	RB up vs RBWT	AT1G04220.1	beta-ketoacyl-CoA synthase, putative	11.1.10 lipid metabolism.FA synthesis and FA elongation.beta ketoacyl CoA synthase
2486	Cit.13114.1.S1_s_at	0.00492197	3.23879	RB up vs RBWT	AT3G11430.1	ATGPAT5/GPAT5 (GLYCEROL-3-PHOSPHATE ACYLTRANSFERASE 5); 1-acylglycerol-3-phosphate O-acyltransferase/ acyltransferase/ organic anion transmembrane transporter	11.3 lipid metabolism.Phospholipid synthesis
2659	Cit.133.1.S1_s_at	0.0101265	3.40994	RB up vs RBWT	AT2G38540.1	LP1 (nonspecific lipid transfer protein 1)	11.6 lipid metabolism.lipid transfer proteins etc
18511	Cit.29731.1.S1_at	0.000393776	2.21037	RB up vs RBWT	AT4G27270.1	quinone reductase family protein	11.8 lipid metabolism.exotics (steroids, squalene etc)
29939	Cit.9411.1.S1_s_at	0.00397434	2.84678	RB up vs RBWT	AT1G52760.1	esterase/lipase/thioesterase family protein	11.9.2 lipid metabolism.lipid degradation.lipases
3806	Cit.14435.1.S1_at	0.0132614	3.41396	RB up vs RBWT	AT3G44540.1	oxidoreductase, acting on the CH-CH group of donors	11.9.4.13 lipid metabolism.lipid degradation.beta-oxidation.acyl CoA reductase
9790	Cit.20580.1.S1_s_at	0.0132569	3.68256	RB up vs RBWT	AT3G44540.1	oxidoreductase, acting on the CH-CH group of donors	11.9.4.13 lipid metabolism.lipid degradation.beta-oxidation.acyl CoA reductase
26185	Cit.5186.1.S1_at	0.00328347	2.19326	RB up vs RBWT	AT2G23240.1	plant EC metallothionein-like family 15 protein	15.2 metal handling.binding, chelation and storage
19819	Cit.30945.1.S1_at	0.00563407	2.7309	RB up vs RBWT	AT2G18950.1	HPT1 (HOMOGENTISATE PHYTYLTRANSFERASE 1); prenyltransferase	16.1.3.2 secondary metabolism.isoprenoids.tocopherol biosynthesis.homogentisate phytyltransferase
11448	Cit.2241.1.S1_s_at	0.000646208	5.33791	RB up vs RBWT	AT2G37040.1	PAL1 (PHE AMMONIA LYASE 1); phenylalanine ammonia-lyase	16.2.1.1 secondary metabolism.phenylpropanoids.lignin biosynthesis.PAL
130	Cit.10040.1.S1_s_at	0.000320541	2.3765	RB up vs RBWT	AT4G34230.1	CAD5 (CINNAMYL ALCOHOL DEHYDROGENASE 5); cinnamyl-alcohol dehydrogenase	16.2.1.10 secondary metabolism.phenylpropanoids.lignin biosynthesis.CAD
14483	Cit.25648.1.S1_s_at	0.000942715	3.61498	RB up vs RBWT	AT1G51680.1	4CL1 (4-COUMARATE:COA LIGASE 1); 4-coumarate-CoA ligase	16.2.1.3 secondary metabolism.phenylpropanoids.lignin biosynthesis.4CL
14447	Cit.2561.1.S1_at	0.00121128	4.18959	RB up vs RBWT	AT5G48930.1	transferase family protein	16.2.1.4 secondary metabolism.phenylpropanoids.lignin biosynthesis.HCT
19280	Cit.30418.1.S1_s_at	0.00709055	2.66984	RB up vs RBWT	AT4G34050.1	caffeoyl-CoA 3-O-methyltransferase, putative	16.2.1.6 secondary metabolism.phenylpropanoids.lignin biosynthesis.CCoAOMT
29241	Cit.8157.1.S1_s_at	0.00183394	2.56255	RB up vs RBWT	AT4G34050.1	caffeoyl-CoA 3-O-methyltransferase, putative	16.2.1.6 secondary metabolism.phenylpropanoids.lignin biosynthesis.CCoAOMT
29244	Cit.8160.1.S1_s_at	0.0204663	2.66553	RB up vs RBWT	AT4G34050.1	caffeoyl-CoA 3-O-methyltransferase, putative	16.2.1.6 secondary metabolism.phenylpropanoids.lignin biosynthesis.CCoAOMT
29262	Cit.8186.1.S1_at	0.0263838	2.14985	RB up vs RBWT	AT4G34050.1	caffeoyl-CoA 3-O-methyltransferase, putative	16.2.1.6 secondary metabolism.phenylpropanoids.lignin biosynthesis.CCoAOMT
4195	Cit.14813.1.S1_s_at	0.00763057	5.57755	RB up vs RBWT	AT4G36220.1	FAH1 (FERULATE-5-HYDROXYLASE 1); ferulate 5-hydroxylase	16.2.1.8 secondary metabolism.phenylpropanoids.lignin biosynthesis.F5H
9227	Cit.19924.1.S1_s_at	0.000144261	3.57069	RB up vs RBWT	AT5G54160.1	ATOMT1 (O-METHYLTRANSFERASE 1)	16.2.1.9 secondary metabolism.phenylpropanoids.lignin biosynthesis.COMT
30100	Cit.9697.1.S1_s_at	0.00526802	2.05585	RB up vs RBWT	AT5G54160.1	ATOMT1 (O-METHYLTRANSFERASE 1)	16.2.1.9 secondary metabolism.phenylpropanoids.lignin biosynthesis.COMT
26679	Cit.5658.1.S1_at	0.00571153	2.43734	RB up vs RBWT	AT2G41290.1	strictosidine synthase family protein	16.4.1 secondary metabolism.N misc.alkaloid-like
841	Cit.11151.1.S1_s_at	0.0149178	2.11225	RB up vs RBWT	AT1G68530.1	CUT1 (CUTICULAR 1); acyltransferase/ catalytic	16.7 secondary metabolism.wax
608	Cit.10809.1.S1_at	0.00802577	2.06505	RB up vs RBWT	AT4G01070.1	GT72B1; UDP-glucosyltransferase/ UDP-glycosyltransferase/ transferase, transferring glycosyl groups	16.8.3 secondary metabolism.flavonoids.dihydroflavonols
17122	Cit.28346.1.S1_s_at	2.73e-05	2.22921	RB up vs RBWT	AT4G01070.1	GT72B1; UDP-glucosyltransferase/ UDP-glycosyltransferase/ transferase, transferring glycosyl groups	16.8.3 secondary metabolism.flavonoids.dihydroflavonols
6609	Cit.17174.1.S1_at	0.015066	2.22344	RB up vs RBWT	AT2G40170.1	ATEM6/GEA6 (ARABIDOPSIS EARLY METHIONINE-LABELLED 6)	17.1.3 hormone metabolism.abscisic acid.induced-regulated-responsive-activated
1872	Cit.12437.1.S1_s_at	0.0119073	2.08049	RB up vs RBWT	AT1G05560.1	UGT1 (UDP-glucosyl transferase 75B1); UDP-glycosyltransferase/ transferase, transferring glycosyl groups	17.2.1 hormone metabolism.auxin.synthesis-degradation
863	Cit.11178.1.S1_s_at	0.00163324	2.59063	RB up vs RBWT	AT5G35735.1	auxin-responsive family protein	17.2.3 hormone metabolism.auxin.induced-regulated-responsive-activated
4680	Cit.15257.1.S1_at	3.22e-05	2.7358	RB up vs RBWT	AT1G60680.1	AGD2 (ARF-GAP DOMAIN 2); aldo-keto reductase	17.2.3 hormone metabolism.auxin.induced-regulated-responsive-activated
11999	Cit.23036.1.S1_s_at	0.0242515	2.27064	RB up vs RBWT	AT2G14960.1	GH3.1	17.2.3 hormone metabolism.auxin.induced-regulated-responsive-activated
12775	Cit.23843.1.S1_at	0.00494419	4.87068	RB up vs RBWT	AT1G60680.1	AGD2 (ARF-GAP DOMAIN 2); aldo-keto reductase	17.2.3 hormone metabolism.auxin.induced-regulated-responsive-activated
8876	Cit.19471.1.S1_s_at	0.000831914	2.87841	RB up vs RBWT	AT5G14920.1	gibberellin-regulated family protein	17.6.3 hormone metabolism.gibberelin.induced-regulated-responsive-activated
23160	Cit.3665.1.S1_at	0.0102132	2.71786	RB up vs RBWT	AT1G75750.1	GASA1 (GAST1 PROTEIN HOMOLOG 1)	17.6.3 hormone metabolism.gibberelin.induced-regulated-responsive-activated
23161	Cit.3665.1.S1_s_at	0.00154173	3.51252	RB up vs RBWT	AT1G75750.1	GASA1 (GAST1 PROTEIN HOMOLOG 1)	17.6.3 hormone metabolism.gibberelin.induced-regulated-responsive-activated
9029	Cit.19674.1.S1_s_at	0.0280231	5.91107	RB up vs RBWT	AT3G45140.1	LOX2 (LIPOXYGENASE 2)	17.7.1.2 hormone metabolism.jasmonate.synthesis-degradation.lipoxygenase
11268	Cit.22219.1.S1_s_at	0.0131776	2.21809	RB up vs RBWT	AT3G45140.1	LOX2 (LIPOXYGENASE 2)	17.7.1.2 hormone metabolism.jasmonate.synthesis-degradation.lipoxygenase
29273	Cit.8206.1.S1_s_at	0.033383	2.22329	RB up vs RBWT	AT3G45140.1	LOX2 (LIPOXYGENASE 2)	17.7.1.2 hormone metabolism.jasmonate.synthesis-degradation.lipoxygenase
29929	Cit.9392.1.S1_at	0.00251984	2.82235	RB up vs RBWT	AT1G05680.1	UDP-glucoronosyl/UDP-glucosyl transferase family protein	17.8.1 hormone metabolism.salicylic acid.synthesis-degradation
6643	Cit.17208.1.S1_at	0.000986716	3.08747	RB up vs RBWT	AT4G25000.1	AMY1/ATAMY1 (ALPHA-AMYLASE-LIKE); alpha-amylase	2.2.2.1 major CHO metabolism.degradation.starch.starch cleavage
14990	Cit.26179.1.S1_at	0.0190732	2.60089	RB up vs RBWT	AT4G23260.1	protein kinase	20 stress; 30.2.17 signalling.receptor kinases.DUF 26
4832	Cit.15404.1.S1_at	0.00192331	2.73713	RB up vs RBWT	AT4G33720.1	pathogenesis-related protein, putative	20.1 stress.biotic
6986	Cit.17524.1.S1_at	0.00554239	2.47837	RB up vs RBWT	AT2G38870.1	protease inhibitor, putative	20.1 stress.biotic
11614	Cit.22589.1.S1_s_at	0.00477753	2.67364	RB up vs RBWT	AT2G38870.1	protease inhibitor, putative	20.1 stress.biotic
2802	Cit.13460.1.S1_at	0.00269014	2.96706	RB up vs RBWT	AT2G20142.1	transmembrane receptor	20.1.2 stress.biotic.receptors
3584	Cit.14222.1.S1_at	0.00091932	2.67602	RB up vs RBWT	AT1G58170.1	disease resistance-responsive protein-related / dirigent protein-related	20.1.7 stress.biotic.PR-proteins
21616	Cit.33610.1.S1_at	0.00346642	3.00357	RB up vs RBWT	AT1G58170.1	disease resistance-responsive protein-related / dirigent protein-related	20.1.7 stress.biotic.PR-proteins
443	Cit.10542.1.S1_s_at	0.000727174	3.42548	RB up vs RBWT	AT3G53990.1	universal stress protein (USP) family protein	20.2.2 stress.abiotic.cold
29308	Cit.8282.1.S1_s_at	0.0076411	2.54402	RB up vs RBWT	AT1G05260.1	RCI3 (RARE COLD INDUCIBLE GENE 3); peroxidase	20.2.2 stress.abiotic.cold
8319	Cit.18912.1.S1_x_at	0.00454287	5.3605	RB up vs RBWT	AT5G39150.1	germin-like protein, putative	20.2.99 stress.abiotic.unspecified
11216	Cit.22157.1.S1_at	0.00168291	6.25551	RB up vs RBWT	AT5G15780.1	pollen Ole e 1 allergen and extensin family protein	20.2.99 stress.abiotic.unspecified
28822	Cit.7663.1.S1_at	0.00068793	4.33776	RB up vs RBWT	AT5G39120.1	germin-like protein, putative	20.2.99 stress.abiotic.unspecified
29502	Cit.8648.1.S1_at	0.0134364	3.88813	RB up vs RBWT	AT5G39150.1	germin-like protein, putative	20.2.99 stress.abiotic.unspecified
29503	Cit.8649.1.S1_x_at	0.00263639	3.46333	RB up vs RBWT	AT5G39150.1	germin-like protein, putative	20.2.99 stress.abiotic.unspecified
29505	Cit.8651.1.S1_at	0.00250972	2.12644	RB up vs RBWT	AT5G39120.1	germin-like protein, putative	20.2.99 stress.abiotic.unspecified
4683	Cit.15260.1.S1_at	0.00402083	2.27604	RB up vs RBWT	AT3G19000.1	oxidoreductase, 2OG-Fe(II) oxygenase family protein	21.2 redox.ascorbate and glutathione
14446	Cit.25609.1.S1_s_at	0.0141442	3.28135	RB up vs RBWT	AT4G35090.1	CAT2 (CATALASE 2); catalase	21.6 redox.dismutases and catalases
16901	Cit.28102.1.S1_s_at	0.00661158	2.35527	RB up vs RBWT	AT1G08830.1	CSD1 (COPPER/ZINC SUPEROXIDE DISMUTASE 1); copper, zinc superoxide dismutase	21.6 redox.dismutases and catalases
4960	Cit.15523.1.S1_at	0.000248601	4.87588	RB up vs RBWT	AT3G26330.1	CYP71B37 (cytochrome P450, family 71, subfamily B, polypeptide 37); oxygen binding	26.10 misc.cytochrome P450
14926	Cit.26116.1.S1_at	0.000549571	5.0631	RB up vs RBWT	AT1G12740.1	CYP87A2 (cytochrome P450, family 87, subfamily A, polypeptide 2); oxygen binding	26.10 misc.cytochrome P450
16264	Cit.27468.1.S1_at	0.00317163	2.59396	RB up vs RBWT	AT2G45550.1	CYP76C4 (cytochrome P450, family 76, subfamily C, polypeptide 4); oxygen binding	26.10 misc.cytochrome P450
19159	Cit.30310.1.S1_at	0.0309652	2.56073	RB up vs RBWT	AT1G66540.1	cytochrome P450, putative	26.10 misc.cytochrome P450
26969	Cit.5920.1.S1_at	0.0107375	3.59297	RB up vs RBWT	AT3G26290.1	CYP71B26 (cytochrome P450, family 71, subfamily B, polypeptide 26); oxygen binding	26.10 misc.cytochrome P450
10416	Cit.2130.1.S1_x_at	0.00365856	2.16981	RB up vs RBWT	AT5G19440.1	cinnamyl-alcohol dehydrogenase, putative (CAD)	26.11.1 misc.alcohol dehydrogenases
10422	Cit.2131.1.S1_s_at	0.0202596	2.16174	RB up vs RBWT	AT5G19440.1	cinnamyl-alcohol dehydrogenase, putative (CAD)	26.11.1 misc.alcohol dehydrogenases
1376	Cit.11855.1.S1_s_at	0.00462644	3.20293	RB up vs RBWT	AT5G05340.1	peroxidase, putative	26.12 misc.peroxidases
2947	Cit.13606.1.S1_at	0.013022	3.38468	RB up vs RBWT	AT5G58390.1	peroxidase, putative	26.12 misc.peroxidases
3197	Cit.13855.1.S1_at	0.0142783	4.6829	RB up vs RBWT	AT1G68850.1	peroxidase, putative	26.12 misc.peroxidases
5919	Cit.16394.1.S1_at	0.00133715	4.31153	RB up vs RBWT	AT5G66390.1	peroxidase 72 (PER72) (P72) (PRXR8)	26.12 misc.peroxidases
15243	Cit.26455.1.S1_at	0.00340628	8.2598	RB up vs RBWT	AT5G67400.1	peroxidase 73 (PER73) (P73) (PRXR11)	26.12 misc.peroxidases
19655	Cit.30798.1.S1_at	0.045776	2.83693	RB up vs RBWT	AT5G05340.1	peroxidase, putative	26.12 misc.peroxidases
29431	Cit.8515.1.S1_s_at	0.004103	3.17777	RB up vs RBWT	AT5G06720.1	peroxidase, putative	26.12 misc.peroxidases
29432	Cit.8515.1.S1_x_at	0.000262378	2.11748	RB up vs RBWT	AT5G06730.1	peroxidase, putative	26.12 misc.peroxidases
29468	Cit.858.1.S1_s_at	0.00649744	2.20725	RB up vs RBWT	AT1G71695.1	peroxidase 12 (PER12) (P12) (PRXR6)	26.12 misc.peroxidases
8710	Cit.1928.1.S1_s_at	0.0228537	2.33222	RB up vs RBWT	AT1G78860.1	curculin-like (mannose-binding) lectin family protein	26.16 misc.myrosinases-lectin-jacalin
1331	Cit.11806.1.S1_at	0.00482103	2.44901	RB up vs RBWT	AT2G31050.1	plastocyanin-like domain-containing protein	26.19 misc.plastocyanin-like
21725	Cit.3377.1.S1_at	0.00171538	2.96629	RB up vs RBWT	AT5G20230.1	ATBCB (ARABIDOPSIS BLUE-COPPER-BINDING PROTEIN); copper ion binding	26.19 misc.plastocyanin-like
26506	Cit.5498.1.S1_at	0.00178009	4.46897	RB up vs RBWT	AT5G07475.1	plastocyanin-like domain-containing protein	26.19 misc.plastocyanin-like
2585	Cit.1322.1.S1_s_at	0.00632624	2.73881	RB up vs RBWT	AT1G22360.1	ATUGT85A2 (UDP-GLUCOSYL TRANSFERASE 85A2); UDP-glycosyltransferase/ glucuronosyltransferase/ transferase, transferring glycosyl groups	26.2 misc.UDP glucosyl and glucoronyl transferases
19554	Cit.30706.1.S1_s_at	0.0205584	2.05421	RB up vs RBWT	AT3G21760.1	UDP-glucoronosyl/UDP-glucosyl transferase family protein	26.2 misc.UDP glucosyl and glucoronyl transferases
29682	Cit.8939.1.S1_s_at	0.0210284	2.34305	RB up vs RBWT	AT4G15480.1	UGT84A1; UDP-glycosyltransferase/ sinapate 1-glucosyltransferase/ transferase, transferring glycosyl groups	26.2 misc.UDP glucosyl and glucoronyl transferases
1361	Cit.11838.1.S1_at	0.0158463	3.33767	RB up vs RBWT	AT2G18370.1	protease inhibitor/seed storage/lipid transfer protein (LTP) family protein	26.21 misc.protease inhibitor/seed storage/lipid transfer protein (LTP) family protein
6162	Cit.16616.1.S1_at	0.00103694	4.05089	RB up vs RBWT	AT2G48130.1	protease inhibitor/seed storage/lipid transfer protein (LTP) family protein	26.21 misc.protease inhibitor/seed storage/lipid transfer protein (LTP) family protein
7053	Cit.17596.1.S1_s_at	0.0197853	8.56569	RB up vs RBWT	AT3G22120.1	CWLP (CELL WALL-PLASMA MEMBRANE LINKER PROTEIN); lipid binding	26.21 misc.protease inhibitor/seed storage/lipid transfer protein (LTP) family protein
7054	Cit.17596.1.S1_x_at	0.00606499	2.71877	RB up vs RBWT	AT3G22120.1	CWLP (CELL WALL-PLASMA MEMBRANE LINKER PROTEIN); lipid binding	26.21 misc.protease inhibitor/seed storage/lipid transfer protein (LTP) family protein
12128	Cit.23171.1.S1_x_at	0.00816275	3.25865	RB up vs RBWT	AT3G22120.1	CWLP (CELL WALL-PLASMA MEMBRANE LINKER PROTEIN); lipid binding	26.21 misc.protease inhibitor/seed storage/lipid transfer protein (LTP) family protein
21422	Cit.33335.1.S1_s_at	0.005687	7.51286	RB up vs RBWT	AT3G22120.1	CWLP (CELL WALL-PLASMA MEMBRANE LINKER PROTEIN); lipid binding	26.21 misc.protease inhibitor/seed storage/lipid transfer protein (LTP) family protein
24262	Cit.38640.1.S1_at	0.0205551	3.25174	RB up vs RBWT	AT2G48130.1	protease inhibitor/seed storage/lipid transfer protein (LTP) family protein	26.21 misc.protease inhibitor/seed storage/lipid transfer protein (LTP) family protein
26913	Cit.5866.1.S1_at	0.0101381	3.58528	RB up vs RBWT	AT1G48750.1	protease inhibitor/seed storage/lipid transfer protein (LTP) family protein	26.21 misc.protease inhibitor/seed storage/lipid transfer protein (LTP) family protein
26914	Cit.5866.1.S1_s_at	0.00166273	2.08384	RB up vs RBWT	AT1G48750.1	protease inhibitor/seed storage/lipid transfer protein (LTP) family protein	26.21 misc.protease inhibitor/seed storage/lipid transfer protein (LTP) family protein
6112	Cit.16572.1.S1_at	0.000455281	2.10494	RB up vs RBWT	AT4G26790.1	GDSL-motif lipase/hydrolase family protein	26.28 misc.GDSL-motif lipase
6595	Cit.17155.1.S1_at	0.000539558	3.54778	RB up vs RBWT	AT1G02850.2	glycosyl hydrolase family 1 protein	26.3 misc.gluco-, galacto- and mannosidases
8941	Cit.19558.1.S1_at	0.0119051	2.09036	RB up vs RBWT	AT2G44480.1	glycosyl hydrolase family 1 protein	26.3 misc.gluco-, galacto- and mannosidases
22666	Cit.3566.1.S1_at	0.0034059	3.27023	RB up vs RBWT	AT4G25650.1	ACD1-LIKE; electron carrier	26.30 misc.other Ferredoxins and Rieske domain
7149	Cit.17785.1.S1_s_at	0.0142634	2.14608	RB up vs RBWT	AT4G22240.1	plastid-lipid associated protein PAP, putative	26.31* misc.fibrillins
30108	Cit.9703.1.S1_at	0.00370561	10.1669	RB up vs RBWT	AT3G57270.1	BG1 (BETA-1,3-GLUCANASE 1); hydrolase, hydrolyzing O-glycosyl compounds	26.4 misc.beta 1,3 glucan hydrolases
888	Cit.11219.1.S1_at	0.00382273	2.15985	RB up vs RBWT	AT5G43890.1	SUPER1/YUCCA5 (SUPPRESSOR OF ER1); monooxygenase	26.7 misc.oxidases - copper, flavone etc.
26290	Cit.5288.1.S1_at	0.00861485	2.12799	RB up vs RBWT	AT1G14130.1	2-oxoglutarate-dependent dioxygenase, putative	26.7 misc.oxidases - copper, flavone etc.
1944	Cit.12518.1.S1_at	0.00752852	2.68129	RB up vs RBWT	AT5G44380.1	FAD-binding domain-containing protein	26.8 misc.nitrilases, *nitrile lyases, berberine bridge enzymes, reticuline oxidases, troponine reductases
2172	Cit.12768.1.S1_at	0.0134264	2.47478	RB up vs RBWT	AT2G34790.1	EDA28/MEE23 (MATERNAL EFFECT EMBRYO ARREST 23); electron carrier	26.8 misc.nitrilases, *nitrile lyases, berberine bridge enzymes, reticuline oxidases, troponine reductases
15680	Cit.2690.1.S1_s_at	0.0102756	2.32486	RB up vs RBWT	AT4G20820.1	FAD-binding domain-containing protein	26.8 misc.nitrilases, *nitrile lyases, berberine bridge enzymes, reticuline oxidases, troponine reductases
15689	Cit.2691.1.S1_at	0.00496374	2.08416	RB up vs RBWT	AT4G20860.1	FAD-binding domain-containing protein	26.8 misc.nitrilases, *nitrile lyases, berberine bridge enzymes, reticuline oxidases, troponine reductases
18261	Cit.29504.1.S1_s_at	0.0263238	2.12681	RB up vs RBWT	AT4G20820.1	FAD-binding domain-containing protein	26.8 misc.nitrilases, *nitrile lyases, berberine bridge enzymes, reticuline oxidases, troponine reductases
22506	Cit.3529.1.S1_s_at	0.00647235	7.06534	RB up vs RBWT	AT1G30760.1	FAD-binding domain-containing protein	26.8 misc.nitrilases, *nitrile lyases, berberine bridge enzymes, reticuline oxidases, troponine reductases
1030	Cit.11419.1.S1_at	0.003872	2.05224	RB up vs RBWT	AT2G29420.1	ATGSTU7 (GLUTATHIONE S-TRANSFERASE 25); glutathione transferase	26.9 misc.glutathione S transferases
17928	Cit.29173.1.S1_s_at	0.0118883	2.0938	RB up vs RBWT	AT3G09270.1	ATGSTU8 (Arabidopsis thaliana Glutathione S-transferase (class tau) 8); glutathione transferase	26.9 misc.glutathione S transferases
24372	Cit.38844.1.S1_at	0.0113201	2.85303	RB up vs RBWT	AT2G29420.1	ATGSTU7 (GLUTATHIONE S-TRANSFERASE 25); glutathione transferase	26.9 misc.glutathione S transferases
25464	Cit.4439.1.S1_s_at	0.00118266	4.04201	RB up vs RBWT	AT2G02390.1	ATGSTZ1 (GLUTATHIONE S-TRANSFERASE 18); glutathione transferase	26.9 misc.glutathione S transferases
28081	Cit.6954.1.S1_at	0.00793693	2.69105	RB up vs RBWT	AT2G29420.1	ATGSTU7 (GLUTATHIONE S-TRANSFERASE 25); glutathione transferase	26.9 misc.glutathione S transferases
29790	Cit.916.1.S1_at	0.0109295	2.26062	RB up vs RBWT	AT5G02790.1	In2-1 protein, putative	26.9 misc.glutathione S transferases
29988	Cit.9511.1.S1_s_at	0.00165938	2.09169	RB up vs RBWT	AT2G30860.1	ATGSTF9 (Arabidopsis thaliana Glutathione S-transferase (class phi) 9); glutathione transferase	26.9 misc.glutathione S transferases
25076	Cit.4047.1.S1_at	0.0063261	4.55523	RB up vs RBWT	AT2G02990.1	RNS1 (RIBONUCLEASE 1); endoribonuclease	27.1.19 RNA.processing.ribonucleases
28979	Cit.7811.1.S1_at	0.00387675	4.3052	RB up vs RBWT	AT1G14220.1	ribonuclease T2 family protein	27.1.19 RNA.processing.ribonucleases
15494	Cit.26721.1.S1_at	0.0019658	2.24308	RB up vs RBWT	AT5G42630.1	ATS/KAN4 (ABERRANT TESTA SHAPE); DNA binding / transcription factor	27.3.20 RNA.regulation of transcription.G2-like transcription factor family, GARP; 27.3.25 RNA.regulation of transcription.MYB domain transcription factor family
19723	Cit.3086.1.S1_at	0.00273056	2.89306	RB up vs RBWT	AT1G68320.1	MYB62 (myb domain protein 62); DNA binding / transcription factor	27.3.25 RNA.regulation of transcription.MYB domain transcription factor family
28652	Cit.7503.1.S1_at	0.00638383	2.14836	RB up vs RBWT	AT3G13540.1	ATMYB5 (MYB DOMAIN PROTEIN 5); DNA binding / transcription factor	27.3.25 RNA.regulation of transcription.MYB domain transcription factor family
21945	Cit.341.1.S1_s_at	0.0384224	2.87913	RB up vs RBWT	AT5G13080.1	WRKY75 (WRKY DNA-BINDING PROTEIN 75); transcription factor	27.3.32 RNA.regulation of transcription.WRKY domain transcription factor family
27110	Cit.6048.1.S1_s_at	0.0181741	2.29522	RB up vs RBWT	AT3G56400.1	WRKY70 (WRKY DNA-binding protein 70); transcription factor	27.3.32 RNA.regulation of transcription.WRKY domain transcription factor family
19272	Cit.30411.1.S1_s_at	0.0254585	2.17748	RB up vs RBWT	AT1G08320.1	bZIP family transcription factor	27.3.35 RNA.regulation of transcription.bZIP transcription factor family
29141	Cit.7963.1.S1_at	0.0350694	2.12003	RB up vs RBWT	AT1G08320.1	bZIP family transcription factor	27.3.35 RNA.regulation of transcription.bZIP transcription factor family
1289	Cit.11756.1.S1_s_at	0.00632823	2.45231	RB up vs RBWT	AT2G41870.1	remorin family protein	27.3.67 RNA.regulation of transcription.putative transcription regulator
29037	Cit.7865.1.S1_at	0.0429756	2.38026	RB up vs RBWT	AT2G28810.1	Dof-type zinc finger domain-containing protein	27.3.8 RNA.regulation of transcription.C2C2(Zn) DOF zinc finger family
14049	Cit.25191.1.S1_s_at	0.00402258	2.32784	RB up vs RBWT	AT5G10770.1	chloroplast nucleoid DNA-binding protein, putative	27.3.99 RNA.regulation of transcription.unclassified
29422	Cit.8500.1.S1_s_at	0.0034405	3.18118	RB up vs RBWT	AT1G04270.1	RPS15 (CYTOSOLIC RIBOSOMAL PROTEIN S15); structural constituent of ribosome	29.2.1.2.1.15 protein.synthesis.ribosomal protein.eukaryotic.40S subunit.S15
26810	Cit.577.1.S1_s_at	0.00161781	5.88508	RB up vs RBWT	AT5G07090.1	40S ribosomal protein S4 (RPS4B)	29.2.1.2.1.4 protein.synthesis.ribosomal protein.eukaryotic.40S subunit.S4
9949	Cit.20749.1.S1_s_at	0.0476036	2.15376	RB up vs RBWT	AT3G11410.1	AHG3/ATPP2CA (ARABIDOPSIS THALIANA PROTEIN PHOSPHATASE 2CA); protein binding / protein serine/threonine phosphatase	29.4 protein.postranslational modification
514	Cit.10653.1.S1_s_at	0.0042883	2.1369	RB up vs RBWT	AT5G67360.1	ARA12; subtilase	29.5.1 protein.degradation.subtilases
1970	Cit.12549.1.S1_s_at	0.00412158	2.19393	RB up vs RBWT	AT4G35350.1	XCP1 (XYLEM CYSTEINE PEPTIDASE 1); cysteine-type peptidase	29.5.3 protein.degradation.cysteine protease
16827	Cit.28011.1.S1_x_at	0.00284721	3.46697	RB up vs RBWT	AT5G47550.1	cysteine protease inhibitor, putative / cystatin, putative	29.5.3 protein.degradation.cysteine protease
18391	Cit.29626.1.S1_s_at	0.0148081	2.8355	RB up vs RBWT	AT5G50260.1	cysteine proteinase, putative	29.5.3 protein.degradation.cysteine protease
19283	Cit.30421.1.S1_s_at	0.00696712	3.78084	RB up vs RBWT	AT5G47550.1	cysteine protease inhibitor, putative / cystatin, putative	29.5.3 protein.degradation.cysteine protease
25125	Cit.4078.1.S1_at	0.00981872	4.84617	RB up vs RBWT	AT5G50260.1	cysteine proteinase, putative	29.5.3 protein.degradation.cysteine protease
29245	Cit.8163.1.S1_x_at	0.000768636	3.76641	RB up vs RBWT	AT5G47550.1	cysteine protease inhibitor, putative / cystatin, putative	29.5.3 protein.degradation.cysteine protease
26457	Cit.5453.1.S1_s_at	0.013224	2.0971	RB up vs RBWT	AT3G12700.1	aspartyl protease family protein	29.5.4 protein.degradation.aspartate protease
2304	Cit.12906.1.S1_s_at	0.0161918	2.53317	RB up vs RBWT	AT3G50930.1	AAA-type ATPase family protein	29.5.9 protein.degradation.AAA type
2567	Cit.132.1.S1_s_at	0.0015234	3.07147	RB up vs RBWT	AT4G24280.1	CPHSC70-1 (chloroplast heat shock protein 70-1); ATP binding / unfolded protein binding	29.6 protein.folding
10857	Cit.21787.1.S1_at	0.0170698	2.18272	RB up vs RBWT	AT3G28580.1	AAA-type ATPase family protein	30 signalling
28548	Cit.7401.1.S1_at	0.00251891	4.15112	RB up vs RBWT	AT3G22170.1	FHY3 (FAR-RED ELONGATED HYPOCOTYLS 3); transcription factor	30.11 signalling.light
27147	Cit.6083.1.S1_at	0.00704633	2.87606	RB up vs RBWT	AT4G27300.1	S-locus protein kinase, putative	30.2.24 signalling.receptor kinases.S-locus glycoprotein like
16937	Cit.28140.1.S1_at	0.00969427	2.24951	RB up vs RBWT	AT5G03960.1	IQD12 (IQ-domain 12); calmodulin binding	30.3 signalling.calcium
6453	Cit.16919.1.S1_s_at	0.0200474	2.22553	RB up vs RBWT	AT3G51630.1	WNK5 (Arabidopsis WNK kinase 5)	30.6 signalling.MAP kinases
4401	Cit.14999.1.S1_s_at	0.00736086	2.1479	RB up vs RBWT	AT4G03500.1	ankyrin repeat family protein	31.1 cell.organisation
26408	Cit.5408.1.S1_at	0.0144206	2.51214	RB up vs RBWT	AT5G12250.1	TUB6 (BETA-6 TUBULIN)	31.1 cell.organisation
3901	Cit.14532.1.S1_at	0.00661249	4.66371	RB up vs RBWT	AT3G24770.1	CLE41 (CLAVATA3/ESR-RELATED 41); receptor binding	33.99 development.unspecified
4285	Cit.14892.1.S1_at	0.0100499	2.18575	RB up vs RBWT	AT3G03270.2	universal stress protein (USP) family protein / early nodulin ENOD18 family protein	33.99 development.unspecified
9972	Cit.20767.1.S1_at	0.00404485	3.14138	RB up vs RBWT	AT5G61430.1	ANAC100/ATNAC5 (Arabidopsis NAC domain containing protein 100); transcription factor	33.99 development.unspecified
27023	Cit.5970.1.S1_at	0.0258962	2.06605	RB up vs RBWT	AT5G61430.1	ANAC100/ATNAC5 (Arabidopsis NAC domain containing protein 100); transcription factor	33.99 development.unspecified
17312	Cit.28545.1.S1_s_at	0.00411963	2.69472	RB up vs RBWT	AT1G28230.1	PUP1 (PURINE PERMEASE 1); purine transmembrane transporter	34.10 transport.nucleotides
4290	Cit.14898.1.S1_s_at	0.0256128	2.49905	RB up vs RBWT	AT5G59030.1	COPT1 (COPPER TRANSPORTER 1); copper ion transmembrane transporter	34.12 transport.metal
19259	Cit.304.1.S1_s_at	0.0318844	2.14581	RB up vs RBWT	AT4G00430.1	TMP-C (PLASMA MEMBRANE INTRINSIC PROTEIN 1;4); water channel	34.19.1 transport.Major Intrinsic Proteins.PIP
14401	Cit.25560.1.S1_at	0.0254955	2.22189	RB up vs RBWT	AT1G80760.1	NIP6;1 (NOD26-like intrinsic protein 6;1); water channel	34.19.3 transport.Major Intrinsic Proteins.NIP
24543	Cit.3920.1.S1_s_at	0.000421961	3.06107	RB up vs RBWT	AT1G80760.1	NIP6;1 (NOD26-like intrinsic protein 6;1); water channel	34.19.3 transport.Major Intrinsic Proteins.NIP
24552	Cit.3922.1.S1_at	0.00127032	2.48224	RB up vs RBWT	AT1G80760.1	NIP6;1 (NOD26-like intrinsic protein 6;1); water channel	34.19.3 transport.Major Intrinsic Proteins.NIP
24490	Cit.39093.1.S1_s_at	0.0421736	2.10314	RB up vs RBWT	AT3G18830.1	ATPLT5 (POLYOL TRANSPORTER 5); D-ribose transmembrane transporter/ D-xylose transmembrane transporter/ carbohydrate transmembrane transporter/ galactose transmembrane transporter/ glucose transmembrane transporter/ glycerol transmembrane transporter/	34.2 transport.sugars
17369	Cit.28608.1.S1_at	0.0243043	2.42514	RB up vs RBWT	AT2G01170.2	amino acid permease family protein	34.3 transport.amino acids
27642	Cit.6535.1.S1_at	0.0121698	2.84349	RB up vs RBWT	AT3G54700.1	carbohydrate transmembrane transporter/ phosphate transmembrane transporter/ sugar:hydrogen ion symporter	34.7 transport.phosphate
6007	Cit.16477.1.S1_s_at	0.000366812	2.14775	RB up vs RBWT	AT4G16160.2	ATOEP16-2/ATOEP16-S; P-P-bond-hydrolysis-driven protein transmembrane transporter	34.8 transport.metabolite transporters at the envelope membrane
6392	Cit.16828.1.S1_at	0.00342079	2.23699	RB up vs RBWT	AT3G10960.1	xanthine/uracil permease family protein	34.99 transport.misc
536	Cit.10686.1.S1_at	0.00353864	3.69908	RB up vs RBWT	AT1G60420.1	DC1 domain-containing protein	35.1 not assigned.no ontology
4312	Cit.14919.1.S1_at	0.00478789	2.10228	RB up vs RBWT	AT3G44735.1	PSK1 (PHYTOSULFOKINE 3 PRECURSOR); growth factor	35.1 not assigned.no ontology
4438	Cit.15031.1.S1_at	0.00190796	3.88815	RB up vs RBWT	AT2G17120.1	LYM2 (LYSM DOMAIN GPI-ANCHORED PROTEIN 2 PRECURSOR)	35.1 not assigned.no ontology
4979	Cit.15542.1.S1_at	0.0080086	4.04523	RB up vs RBWT	AT5G41040.1	transferase family protein	35.1 not assigned.no ontology
13579	Cit.24699.1.S1_at	0.00697432	2.64947	RB up vs RBWT	AT4G20390.1	integral membrane family protein	35.1 not assigned.no ontology
25768	Cit.4747.1.S1_at	0.0106357	2.64955	RB up vs RBWT	AT3G17380.1	meprin and TRAF homology domain-containing protein / MATH domain-containing protein	35.1 not assigned.no ontology
30080	Cit.9664.1.S1_s_at	0.00337247	4.91229	RB up vs RBWT	AT1G28400.1	similar to unknown protein [Arabidopsis thaliana] (TAIR:AT2G33850.1); similar to unknown [Brassica napus] (GB:AAC06020.1)	35.1 not assigned.no ontology
6044	Cit.16510.1.S1_at	0.0188391	2.52272	RB up vs RBWT	AT5G09530.1	hydroxyproline-rich glycoprotein family protein	35.1.41 not assigned.no ontology.hydroxyproline rich proteins
19747	Cit.30883.1.S1_at	0.00264007	3.85669	RB up vs RBWT	AT5G09530.1	hydroxyproline-rich glycoprotein family protein	35.1.41 not assigned.no ontology.hydroxyproline rich proteins
23628	Cit.37479.1.S1_at	0.00240716	5.96385	RB up vs RBWT	AT4G38080.1	hydroxyproline-rich glycoprotein family protein	35.1.41 not assigned.no ontology.hydroxyproline rich proteins
25393	Cit.4353.1.S1_at	0.0041276	4.08	RB up vs RBWT	AT5G09530.1	hydroxyproline-rich glycoprotein family protein	35.1.41 not assigned.no ontology.hydroxyproline rich proteins
25394	Cit.4353.1.S1_s_at	0.000569874	7.21361	RB up vs RBWT	AT5G09530.1	hydroxyproline-rich glycoprotein family protein	35.1.41 not assigned.no ontology.hydroxyproline rich proteins
2450	Cit.13070.1.S1_at	0.00345936	2.98105	RB up vs RBWT	AT4G33985.1	similar to unknown protein [Arabidopsis thaliana] (TAIR:AT2G15590.2); similar to unnamed protein product [Vitis vinifera] (GB:CAO71847.1); contains InterPro domain Protein of unknown function DUF1685 (InterPro:IPR012881)	35.2 not assigned.unknown
4598	Cit.15185.1.S1_at	0.0183207	2.33806	RB up vs RBWT	AT3G25400.1	similar to unnamed protein product [Vitis vinifera] (GB:CAO45250.1); contains InterPro domain NTP pyrophosphohydrolase MazG, putative catalytic core (InterPro:IPR004518); contains InterPro domain NTP Pyrophosphohydrolase MazG-related, RS21-C6 (InterP	35.2 not assigned.unknown
6364	Cit.16801.1.S1_at	0.0186768	2.92377	RB up vs RBWT	AT5G42610.1	similar to unknown protein [Arabidopsis thaliana] (TAIR:AT2G23790.1); similar to hypothetical protein [Vitis vinifera] (GB:CAN61497.1); similar to unnamed protein product [Vitis vinifera] (GB:CAO61217.1); contains InterPro domain Protein of unknown f	35.2 not assigned.unknown
7024	Cit.17559.1.S1_s_at	0.0310364	2.07303	RB up vs RBWT	AT4G27745.1	Identical to Protein yippee-like At4g27745 [Arabidopsis Thaliana] (GB:Q9T096;GB:Q2V3E1); similar to yippee family protein [Arabidopsis thaliana] (TAIR:AT5G53940.1); similar to Yippee-like protein At4g27740, putative [Oryza sativa (japonica cultivar-g	35.2 not assigned.unknown
7359	Cit.18026.1.S1_s_at	0.0371577	2.34933	RB up vs RBWT	AT5G49525.1	similar to unknown protein [Arabidopsis thaliana] (TAIR:AT5G26790.1); similar to unnamed protein product [Vitis vinifera] (GB:CAO44944.1)	35.2 not assigned.unknown
11195	Cit.22135.1.S1_at	0.00943292	2.8107	RB up vs RBWT	AT5G47635.1	similar to unknown protein [Arabidopsis thaliana] (TAIR:AT2G40113.1); similar to hypothetical protein 31.t00008 [Brassica oleracea] (GB:ABD65108.1)	35.2 not assigned.unknown
20379	Cit.31448.1.S1_at	0.000415176	2.3546	RB up vs RBWT	AT1G60010.1	similar to unknown protein [Arabidopsis thaliana] (TAIR:AT1G10530.1); similar to unnamed protein product [Vitis vinifera] (GB:CAO40951.1)	35.2 not assigned.unknown
25879	Cit.4869.1.S1_at	0.0184143	2.13432	RB up vs RBWT	AT2G46150.1	similar to unknown protein [Arabidopsis thaliana] (TAIR:AT3G54200.1); similar to plant cell wall protein SlTFR88 [Lycopersicon esculentum] (GB:ABF39005.1); contains InterPro domain Harpin-induced 1 (InterPro:IPR010847)	35.2 not assigned.unknown
27793	Cit.6686.1.S1_at	0.0313485	2.10071	RB up vs RBWT	AT5G47740.1	similar to protein kinase family protein / U-box domain-containing protein [Arabidopsis thaliana] (TAIR:AT2G45910.1); similar to unnamed protein product [Vitis vinifera] (GB:CAO48333.1); contains InterPro domain Rossmann-like alpha/beta/alpha sandwic	35.2 not assigned.unknown
28530	Cit.7385.1.S1_at	0.000941412	2.1977	RB up vs RBWT	AT5G45470.1	similar to unknown protein [Arabidopsis thaliana] (TAIR:AT5G45530.1); similar to unknown protein [Arabidopsis thaliana] (TAIR:AT5G45540.1); similar to unknown protein [Arabidopsis thaliana] (TAIR:AT5G45460.1); similar to unnamed protein product [Viti	35.2 not assigned.unknown
28716	Cit.7568.1.S1_at	0.00356519	2.07874	RB up vs RBWT	AT5G04010.1	similar to unknown protein [Arabidopsis thaliana] (TAIR:AT5G03920.1); similar to unnamed protein product [Vitis vinifera] (GB:CAO23344.1); contains domain SSF81383 (SSF81383)	35.2 not assigned.unknown
28765	Cit.761.1.S1_at	0.00245595	3.22753	RB up vs RBWT	AT1G49660.1	ATCXE5 (ARABIDOPSIS THALIANA CARBOXYESTERASE 5); carboxylesterase	35.2 not assigned.unknown
28766	Cit.761.1.S1_x_at	0.00350958	3.28018	RB up vs RBWT	AT1G49660.1	ATCXE5 (ARABIDOPSIS THALIANA CARBOXYESTERASE 5); carboxylesterase	35.2 not assigned.unknown
29133	Cit.7954.1.S1_at	0.0254439	2.37442	RB up vs RBWT	AT3G01472.1	CPuORF33 (Conserved peptide upstream open reading frame 33)	35.2 not assigned.unknown
29722	Cit.9029.1.S1_s_at	0.00245086	2.35107	RB up vs RBWT	AT2G32210.1	similar to unknown protein [Arabidopsis thaliana] (TAIR:AT2G32190.1); similar to unknown [Populus trichocarpa] (GB:ABK92801.1); contains domain PD188784 (PD188784)	35.2 not assigned.unknown
30171	Cit.9817.1.S1_s_at	0.00755029	2.90259	RB up vs RBWT	AT3G07910.1	similar to unnamed protein product [Vitis vinifera] (GB:CAO16842.1)	35.2 not assigned.unknown
down-regulated genes
22308	Cit.348.1.S1_s_at	0.00385857	-2.68003	RB down vs RBWT	AT5G66190.1	ATLFNR1 (LEAF FNR 1); NADPH dehydrogenase/ electron transporter, transferring electrons within the cyclic electron transport pathway of photosynthesis/ electron transporter, transferring electrons within the noncyclic electron transport pathway of ph	1.1.7 PS.lightreaction.ferredoxin reductase
26292	Cit.529.1.S1_at	0.0328081	-1.87592	RB down vs RBWT	AT5G66190.1	ATLFNR1 (LEAF FNR 1); NADPH dehydrogenase/ electron transporter, transferring electrons within the cyclic electron transport pathway of photosynthesis/ electron transporter, transferring electrons within the noncyclic electron transport pathway of ph	1.1.7 PS.lightreaction.ferredoxin reductase
6906	Cit.17450.1.S1_at	0.0244457	-1.90434	RB down vs RBWT	AT2G46330.1	AGP16 (ARABINOGALACTAN PROTEIN 16)	10.5.1 cell wall.cell wall proteins.AGPs
26284	Cit.5281.1.S1_at	0.013579	-2.05957	RB down vs RBWT	AT5G05600.1	oxidoreductase, 2OG-Fe(II) oxygenase family protein	16.8.1 secondary metabolism.flavonoids.anthocyanins
2408	Cit.13018.1.S1_s_at	0.0151674	-1.90569	RB down vs RBWT	AT1G17020.1	SRG1 (SENESCENCE-RELATED GENE 1); oxidoreductase, acting on paired donors, with incorporation or reduction of molecular oxygen, 2-oxoglutarate as one donor, and incorporation of one atom each of oxygen into both donors	16.8.4 secondary metabolism.flavonoids.flavonols
2409	Cit.13019.1.S1_at	0.00985859	-2.3348	RB down vs RBWT	AT1G17020.1	SRG1 (SENESCENCE-RELATED GENE 1); oxidoreductase, acting on paired donors, with incorporation or reduction of molecular oxygen, 2-oxoglutarate as one donor, and incorporation of one atom each of oxygen into both donors	16.8.4 secondary metabolism.flavonoids.flavonols
19085	Cit.30243.1.S1_at	0.0135605	-2.29607	RB down vs RBWT	AT4G02780.1	GA1 (GA REQUIRING 1); ent-copalyl diphosphate synthase	17.6.1.1 hormone metabolism.gibberelin.synthesis-degradation.copalyl diphosphate synthase
1854	Cit.12418.1.S1_s_at	0.013973	-2.07493	RB down vs RBWT	AT5G13630.1	GUN5 (GENOMES UNCOUPLED 5)	19.10 tetrapyrrole synthesis.magnesium chelatase
29718	Cit.9020.1.S1_s_at	0.0161067	-2.53275	RB down vs RBWT	AT4G30880.1	protease inhibitor/seed storage/lipid transfer protein (LTP) family protein	26.21 misc.protease inhibitor/seed storage/lipid transfer protein (LTP) family protein
416	Cit.10492.1.S1_s_at	0.00742554	-4.65993	RB down vs RBWT	AT3G16370.1	GDSL-motif lipase/hydrolase family protein	26.28 misc.GDSL-motif lipase
3188	Cit.13848.1.S1_at	0.0202137	-2.06481	RB down vs RBWT	AT5G53490.1	thylakoid lumenal 17.4 kDa protein, chloroplast	26.54* misc.pentatricopeptide (PPR) repeat-containing protein
19690	Cit.30828.1.S1_s_at	0.0127978	-1.92739	RB down vs RBWT	AT5G53490.1	thylakoid lumenal 17.4 kDa protein, chloroplast	26.54* misc.pentatricopeptide (PPR) repeat-containing protein
25675	Cit.465.1.S1_s_at	0.00132392	-2.22631	RB down vs RBWT	AT3G01540.3	DRH1 (DEAD box RNA helicase 1)	27.1.2 RNA.processing.RNA helicase
5831	Cit.16313.1.S1_s_at	0.00905267	-2.42965	RB down vs RBWT	AT1G62360.1	STM (SHOOT MERISTEMLESS); transcription factor	27.3.22 RNA.regulation of transcription.HB,Homeobox transcription factor family
28627	Cit.7481.1.S1_at	0.00373391	-1.92489	RB down vs RBWT	AT2G34710.1	PHB (PHABULOSA); DNA binding / transcription factor	27.3.22 RNA.regulation of transcription.HB,Homeobox transcription factor family
24760	Cit.3972.1.S1_at	0.00866502	-2.04391	RB down vs RBWT	AT1G72570.1	DNA binding / transcription factor	27.3.3 RNA.regulation of transcription.AP2/EREBP, APETALA2/Ethylene-responsive element binding protein family
23684	Cit.376.1.S1_x_at	0.00264	-2.76623	RB down vs RBWT	AT5G13080.1	WRKY75 (WRKY DNA-BINDING PROTEIN 75); transcription factor	27.3.32 RNA.regulation of transcription.WRKY domain transcription factor family
28348	Cit.721.1.S1_x_at	0.0214224	-2.95	RB down vs RBWT	AT5G13080.1	WRKY75 (WRKY DNA-BINDING PROTEIN 75); transcription factor	27.3.32 RNA.regulation of transcription.WRKY domain transcription factor family
8985	Cit.19609.1.S1_s_at	0.0110704	-1.89487	RB down vs RBWT	AT3G61830.1	ARF18 (AUXIN RESPONSE FACTOR 18); transcription factor	27.3.4 RNA.regulation of transcription.ARF, Auxin Response Factor family
10265	Cit.21126.1.S1_s_at	0.00828365	-1.97765	RB down vs RBWT	AT5G43700.1	ATAUX2-11 (indoleacetic acid-induced protein 4); transcription factor	27.3.40 RNA.regulation of transcription.Aux/IAA family
16859	Cit.28053.1.S1_s_at	0.0040987	-1.85538	RB down vs RBWT	AT4G06634.1	zinc finger (C2H2 type) family protein	27.3.99 RNA.regulation of transcription.unclassified
22490	Cit.35249.1.S1_at	0.0050813	-1.83662	RB down vs RBWT	AT3G07360.1	armadillo/beta-catenin repeat family protein / U-box domain-containing protein	29.5.11.4.2 protein.degradation.ubiquitin.E3.RING
2902	Cit.13558.1.S1_s_at	0.0123288	-2.1927	RB down vs RBWT	AT1G16030.1	HSP70B (heat shock protein 70B); ATP binding	29.6 protein.folding
226	Cit.10203.1.S1_s_at	0.00503235	-2.90652	RB down vs RBWT	AT2G42840.1	PDF1 (PROTODERMAL FACTOR 1)	33.99 development.unspecified
25101	Cit.4053.1.S1_s_at	0.000971963	-2.61614	RB down vs RBWT	AT1G78020.1	senescence-associated protein-related	33.99 development.unspecified
26642	Cit.5624.1.S1_at	0.00672012	-1.83229	RB down vs RBWT	AT5G40240.1	nodulin MtN21 family protein	33.99 development.unspecified
30270	Cit.9998.1.S1_s_at	0.0446531	-2.13745	RB down vs RBWT	AT5G25940.1	early nodulin-related	33.99 development.unspecified
5330	Cit.15868.1.S1_at	0.00189212	-3.89347	RB down vs RBWT	AT1G30840.1	ATPUP4 (Arabidopsis thaliana purine permease 4); purine transmembrane transporter	34.10 transport.nucleotides
12285	Cit.23340.1.S1_at	0.0493695	-1.83048	RB down vs RBWT	AT2G21050.1	amino acid permease, putative	34.3 transport.amino acids
372	Cit.10430.1.S1_at	0.00198628	-2.31644	RB down vs RBWT	AT1G03220.1	extracellular dermal glycoprotein, putative / EDGP, putative	35.1 not assigned.no ontology
11564	Cit.22527.1.S1_s_at	0.0416544	-1.99828	RB down vs RBWT	AT1G76160.1	SKS5 (SKU5 Similar 5); copper ion binding / oxidoreductase	35.1 not assigned.no ontology
9121	Cit.19785.1.S1_s_at	0.0138396	-2.04396	RB down vs RBWT	AT2G05510.2	glycine-rich protein	35.1.40 not assigned.no ontology.glycine rich proteins
100	Cit.100.1.S1_x_at	0.0270651	-3.1319	RB down vs RBWT	AT1G74640.1	similar to unnamed protein product [Vitis vinifera] (GB:CAO64553.1); contains domain SSF53474 (SSF53474); contains domain G3DSA:3.40.50.1820 (G3DSA:3.40.50.1820)	35.2 not assigned.unknown
260	Cit.10258.1.S1_s_at	0.00684823	-2.65861	RB down vs RBWT	AT1G32928.1	similar to unknown protein [Arabidopsis thaliana] (TAIR:AT1G32920.1)	35.2 not assigned.unknown
4169	Cit.14790.1.S1_at	0.000851733	-2.86183	RB down vs RBWT	AT5G01075.1	beta-galactosidase	35.2 not assigned.unknown
4170	Cit.14790.1.S1_s_at	0.00342765	-2.42909	RB down vs RBWT	AT5G01075.1	beta-galactosidase	35.2 not assigned.unknown
4354	Cit.14956.1.S1_at	0.00328115	-2.37215	RB down vs RBWT	AT2G22795.1	similar to unknown protein [Arabidopsis thaliana] (TAIR:AT4G37820.1); similar to unnamed protein product [Vitis vinifera] (GB:CAO17742.1)	35.2 not assigned.unknown
4355	Cit.14956.1.S1_s_at	0.00851023	-2.08671	RB down vs RBWT	AT2G22795.1	similar to unknown protein [Arabidopsis thaliana] (TAIR:AT4G37820.1); similar to unnamed protein product [Vitis vinifera] (GB:CAO17742.1)	35.2 not assigned.unknown
6442	Cit.16900.1.S1_x_at	0.00388551	-2.98267	RB down vs RBWT	AT1G74640.1	similar to unnamed protein product [Vitis vinifera] (GB:CAO64553.1); contains domain SSF53474 (SSF53474); contains domain G3DSA:3.40.50.1820 (G3DSA:3.40.50.1820)	35.2 not assigned.unknown
9032	Cit.19678.1.S1_s_at	0.000443648	-1.97926	RB down vs RBWT	AT2G27830.1	similar to pentatricopeptide (PPR) repeat-containing protein [Arabidopsis thaliana] (TAIR:AT4G22760.1); similar to hypothetical protein [Catharanthus roseus] (GB:CAC09928.1)	35.2 not assigned.unknown
11671	Cit.22653.1.S1_at	0.0152155	-2.0001	RB down vs RBWT	AT3G57450.1	similar to unnamed protein product [Vitis vinifera] (GB:CAO40798.1)	35.2 not assigned.unknown
21189	Cit.32883.1.S1_at	0.039761	-1.90149	RB down vs RBWT	AT5G01225.1	similar to unknown protein [Arabidopsis thaliana] (TAIR:AT3G09032.1); similar to hypothetical protein [Vitis vinifera] (GB:CAN62121.1)	35.2 not assigned.unknown
24181	Cit.38507.1.S1_at	0.0250221	-1.83656	RB down vs RBWT	AT3G60520.1	zinc ion binding	35.2 not assigned.unknown
25568	Cit.4541.1.S1_s_at	0.0119689	-1.8385	RB down vs RBWT	AT3G10020.1	similar to Os12g0147200 [Oryza sativa (japonica cultivar-group)] (GB:NP_001066153.1); similar to unnamed protein product [Vitis vinifera] (GB:CAO15981.1); similar to Os11g0149200 [Oryza sativa (japonica cultivar-group)] (GB:NP_001065754.1)	35.2 not assigned.unknown
27947	Cit.6823.1.S1_s_at	0.0135623	-2.57688	RB down vs RBWT	AT4G01985.1	contains InterPro domain Eggshell protein (InterPro:IPR002952)	35.2 not assigned.unknown

## Sheet: SBT
Supplemental Table S1. List of differentially expressed genes (including annotation and MapManBin) between the wild types and ECMs
Column #	Probeset ID	p-value(SBT-6 vs. WT)	Fold-Change(SBT-6 vs. WT)	Fold-Change(SBT-6 vs. WT)	Arabidopsis Accession	Description	MapManBin
up-regulated genes
30204	Cit.9872.1.S1_s_at	0.0126221	2.22306	S up vs SWT	AT1G79040.1	PSBR (photosystem II subunit R)	1.1.1.2 PS.lightreaction.photosystem II.PSII polypeptide subunits
962	Cit.11316.1.S1_s_at	0.00483956	3.96755	S up vs SWT	AT4G26320.1	AGP13 (ARABINOGALACTAN PROTEIN 13)	10.5.1 cell wall.cell wall proteins.AGPs
29510	Cit.8663.1.S1_x_at	0.0184453	3.71686	S up vs SWT	AT1G68725.1	AGP19/ATAGP19 (ARABINOGALACTAN-PROTEIN 19)	10.5.1 cell wall.cell wall proteins.AGPs
350	Cit.10396.1.S1_s_at	0.00129059	2.12085	S up vs SWT	AT2G43150.1	proline-rich extensin-like family protein	10.5.4 cell wall.cell wall proteins.HRGP
5588	Cit.16098.1.S1_at	0.00806749	3.27564	S up vs SWT	AT2G43150.1	proline-rich extensin-like family protein	10.5.4 cell wall.cell wall proteins.HRGP
29530	Cit.8700.1.S1_at	0.0160168	2.82152	S up vs SWT	AT1G21310.1	ATEXT3 (EXTENSIN 3); structural constituent of cell wall	10.5.4 cell wall.cell wall proteins.HRGP
29531	Cit.8700.1.S1_s_at	0.00184872	2.83236	S up vs SWT	AT1G21310.1	ATEXT3 (EXTENSIN 3); structural constituent of cell wall	10.5.4 cell wall.cell wall proteins.HRGP
7455	Cit.18118.1.S1_at	0.0172381	2.61127	S up vs SWT	AT5G62150.1	peptidoglycan-binding LysM domain-containing protein	10.6 cell wall.degradation
15750	Cit.26969.1.S1_s_at	0.00662978	2.23273	S up vs SWT	AT2G28470.1	BGAL8 (BETA-GALACTOSIDASE 8); beta-galactosidase	10.6.2 cell wall.degradation.mannan-xylose-arabinose-fucose
17254	Cit.28480.1.S1_s_at	0.0302096	2.26472	S up vs SWT	AT5G49360.1	BXL1 (BETA-XYLOSIDASE 1); hydrolase, hydrolyzing O-glycosyl compounds	10.6.2 cell wall.degradation.mannan-xylose-arabinose-fucose
588	Cit.1077.1.S1_s_at	0.024586	5.2775	S up vs SWT	AT4G24780.1	pectate lyase family protein	10.6.3 cell wall.degradation.pectate lyases and polygalacturonases
12501	Cit.23561.1.S1_x_at	0.0228005	2.09113	S up vs SWT	AT4G24780.1	pectate lyase family protein	10.6.3 cell wall.degradation.pectate lyases and polygalacturonases
25542	Cit.4516.1.S1_s_at	0.0121151	6.42787	S up vs SWT	AT4G23500.1	glycoside hydrolase family 28 protein / polygalacturonase (pectinase) family protein	10.6.3 cell wall.degradation.pectate lyases and polygalacturonases
23574	Cit.374.1.S1_s_at	0.0183945	2.21867	S up vs SWT	AT1G69530.1	ATEXPA1 (ARABIDOPSIS THALIANA EXPANSIN A1)	10.7 cell wall.modification
27008	Cit.5956.1.S1_s_at	0.0342162	2.82795	S up vs SWT	AT2G18660.1	EXLB3 (EXPANSIN-LIKE B3 PRECURSOR)	10.7 cell wall.modification
3114	Cit.13768.1.S1_s_at	0.0274292	2.18059	S up vs SWT	AT3G10720.2	pectinesterase, putative	10.8.1 cell wall.pectin*esterases.PME
6471	Cit.16987.1.S1_s_at	0.00226956	2.17368	S up vs SWT	AT5G58070.1	lipocalin, putative	11 lipid metabolism
26326	Cit.5328.1.S1_at	0.00406817	2.16233	S up vs SWT	AT1G04220.1	beta-ketoacyl-CoA synthase, putative	11.1.10 lipid metabolism.FA synthesis and FA elongation.beta ketoacyl CoA synthase
4809	Cit.15381.1.S1_at	0.00291692	3.46351	S up vs SWT	AT1G49430.1	LACS2 (LONG-CHAIN ACYL-COA SYNTHETASE 2)	11.1.9 lipid metabolism.FA synthesis and FA elongation.long chain fatty acid CoA ligase
2486	Cit.13114.1.S1_s_at	0.0298311	2.72116	S up vs SWT	AT3G11430.1	ATGPAT5/GPAT5 (GLYCEROL-3-PHOSPHATE ACYLTRANSFERASE 5); 1-acylglycerol-3-phosphate O-acyltransferase/ acyltransferase/ organic anion transmembrane transporter	11.3 lipid metabolism.Phospholipid synthesis
9754	Cit.20545.1.S1_x_at	0.0377231	2.27125	S up vs SWT	AT5G59310.1	LTP4 (LIPID TRANSFER PROTEIN 4); lipid binding	11.6 lipid metabolism.lipid transfer proteins etc
4488	Cit.15079.1.S1_at	0.048297	2.22769	S up vs SWT	AT2G06925.1	ATSPLA2-ALPHA/PLA2-ALPHA (PHOSPHOLIPASE A2-ALPHA); phospholipase A2	11.9.3.4 lipid metabolism.lipid degradation.lysophospholipases.phospholipase A2
3806	Cit.14435.1.S1_at	0.033498	4.41467	S up vs SWT	AT3G44540.1	oxidoreductase, acting on the CH-CH group of donors	11.9.4.13 lipid metabolism.lipid degradation.beta-oxidation.acyl CoA reductase
9790	Cit.20580.1.S1_s_at	0.0190646	5.16403	S up vs SWT	AT3G44540.1	oxidoreductase, acting on the CH-CH group of donors	11.9.4.13 lipid metabolism.lipid degradation.beta-oxidation.acyl CoA reductase
3495	Cit.1414.1.S1_s_at	0.0385004	2.52171	S up vs SWT	AT1G21400.1	2-oxoisovalerate dehydrogenase, putative / 3-methyl-2-oxobutanoate dehydrogenase, putative / branched-chain alpha-keto acid dehydrogenase E1 alpha subunit, putative	13.2.4.1 amino acid metabolism.degradation.branched-chain group.shared
19359	Cit.30506.1.S1_s_at	0.0249607	3.18609	S up vs SWT	AT5G01600.1	ATFER1 (FERRETIN 1); ferric iron binding	15.2 metal handling.binding, chelation and storage
28079	Cit.6952.1.S1_at	0.03159	2.4751	S up vs SWT	AT2G42000.1	plant EC metallothionein-like family 15 protein	15.2 metal handling.binding, chelation and storage
13005	Cit.2409.1.S1_s_at	0.0260342	3.22443	S up vs SWT	AT3G09220.1	LAC7 (laccase 7); copper ion binding / oxidoreductase	16.10 secondary metabolism.simple phenols
22946	Cit.3628.1.S1_at	0.0305723	2.06285	S up vs SWT	AT3G09220.1	LAC7 (laccase 7); copper ion binding / oxidoreductase	16.10 secondary metabolism.simple phenols
8234	Cit.1883.1.S1_at	0.00650509	3.12759	S up vs SWT	AT4G35160.1	O-methyltransferase family 2 protein	16.2 secondary metabolism.phenylpropanoids
18195	Cit.29442.1.S1_s_at	0.0143646	3.4913	S up vs SWT	AT4G35160.1	O-methyltransferase family 2 protein	16.2 secondary metabolism.phenylpropanoids
29801	Cit.9171.1.S1_at	0.00198072	8.02135	S up vs SWT	AT4G37980.1	ELI3-1 (ELICITOR-ACTIVATED GENE 3); binding / catalytic/ oxidoreductase/ zinc ion binding	16.2.1.10 secondary metabolism.phenylpropanoids.lignin biosynthesis.CAD
29802	Cit.9173.1.S1_s_at	0.00267572	3.48011	S up vs SWT	AT4G37970.1	mannitol dehydrogenase, putative	16.2.1.10 secondary metabolism.phenylpropanoids.lignin biosynthesis.CAD
3738	Cit.14377.1.S1_at	0.0412589	2.11617	S up vs SWT	AT3G21240.1	4CL2 (4-coumarate:CoA ligase 2); 4-coumarate-CoA ligase	16.2.1.3 secondary metabolism.phenylpropanoids.lignin biosynthesis.4CL
14483	Cit.25648.1.S1_s_at	0.0270611	2.38106	S up vs SWT	AT1G51680.1	4CL1 (4-COUMARATE:COA LIGASE 1); 4-coumarate-CoA ligase	16.2.1.3 secondary metabolism.phenylpropanoids.lignin biosynthesis.4CL
11243	Cit.22186.1.S1_s_at	0.0115328	2.6706	S up vs SWT	AT4G34050.1	caffeoyl-CoA 3-O-methyltransferase, putative	16.2.1.6 secondary metabolism.phenylpropanoids.lignin biosynthesis.CCoAOMT
7921	Cit.18541.1.S1_at	0.0352691	2.25641	S up vs SWT	AT4G28680.1	tyrosine decarboxylase, putative	16.4.1 secondary metabolism.N misc.alkaloid-like
2407	Cit.13017.1.S1_s_at	0.00892253	2.55626	S up vs SWT	AT1G17020.1	SRG1 (SENESCENCE-RELATED GENE 1); oxidoreductase, acting on paired donors, with incorporation or reduction of molecular oxygen, 2-oxoglutarate as one donor, and incorporation of one atom each of oxygen into both donors	16.8.4 secondary metabolism.flavonoids.flavonols
8935	Cit.19552.1.S1_s_at	0.00544703	11.6136	S up vs SWT	AT1G75280.1	isoflavone reductase, putative	16.8.5 secondary metabolism.flavonoids.isoflavonols
529	Cit.10675.1.S1_s_at	0.01672	2.21482	S up vs SWT	AT5G13200.1	GRAM domain-containing protein / ABA-responsive protein-related	17.1.3 hormone metabolism.abscisic acid.induced-regulated-responsive-activated
530	Cit.10676.1.S1_at	0.038011	2.21577	S up vs SWT	AT5G13200.1	GRAM domain-containing protein / ABA-responsive protein-related	17.1.3 hormone metabolism.abscisic acid.induced-regulated-responsive-activated
10348	Cit.21229.1.S1_s_at	0.0223349	2.64252	S up vs SWT	AT5G13200.1	GRAM domain-containing protein / ABA-responsive protein-related	17.1.3 hormone metabolism.abscisic acid.induced-regulated-responsive-activated
24116	Cit.3840.1.S1_at	0.0425829	3.37597	S up vs SWT	AT2G40170.1	ATEM6/GEA6 (ARABIDOPSIS EARLY METHIONINE-LABELLED 6)	17.1.3 hormone metabolism.abscisic acid.induced-regulated-responsive-activated
18483	Cit.29704.1.S1_s_at	0.00235479	3.98124	S up vs SWT	AT4G00880.1	auxin-responsive family protein	17.2.3 hormone metabolism.auxin.induced-regulated-responsive-activated
7370	Cit.18037.1.S1_at	0.0157592	3.03141	S up vs SWT	AT3G61510.1	ACS1 (ACC SYNTHASE 1); 1-aminocyclopropane-1-carboxylate synthase	17.5.1.1 hormone metabolism.ethylene.synthesis-degradation.1-aminocyclopropane-1-carboxylate synthase
6614	Cit.1718.1.S1_s_at	0.00251787	3.54687	S up vs SWT	AT2G19590.1	ACO1 (ACC OXIDASE 1); 1-aminocyclopropane-1-carboxylate oxidase	17.5.1.2 hormone metabolism.ethylene.synthesis-degradation.1-aminocyclopropane-1-carboxylate oxidase
9309	Cit.20042.1.S1_at	0.0367892	2.51489	S up vs SWT	AT1G68765.1	IDA (INFLORESCENCE DEFICIENT IN ABSCISSION)	17.5.3 hormone metabolism.ethylene.induced-regulated-responsive-activated
24903	Cit.4006.1.S1_s_at	0.00870161	4.3096	S up vs SWT	AT3G11930.1	universal stress protein (USP) family protein	17.5.3 hormone metabolism.ethylene.induced-regulated-responsive-activated
14196	Cit.25357.1.S1_at	0.0356641	2.14017	S up vs SWT	AT4G21200.1	ATGA2OX8 (GIBBERELLIN 2-OXIDASE 8); gibberellin 2-beta-dioxygenase	17.6.1 hormone metabolism.gibberelin.synthesis-degradation
124	Cit.10032.1.S1_s_at	0.00867125	2.89505	S up vs SWT	AT1G75750.1	GASA1 (GAST1 PROTEIN HOMOLOG 1)	17.6.3 hormone metabolism.gibberelin.induced-regulated-responsive-activated
125	Cit.10032.1.S1_x_at	0.0297394	3.10694	S up vs SWT	AT1G75750.1	GASA1 (GAST1 PROTEIN HOMOLOG 1)	17.6.3 hormone metabolism.gibberelin.induced-regulated-responsive-activated
126	Cit.10033.1.S1_x_at	0.0464116	2.21232	S up vs SWT	AT1G75750.1	GASA1 (GAST1 PROTEIN HOMOLOG 1)	17.6.3 hormone metabolism.gibberelin.induced-regulated-responsive-activated
303	Cit.10328.1.S1_s_at	0.00730134	6.90643	S up vs SWT	AT4G09600.1	GASA3 (GAST1 PROTEIN HOMOLOG 3)	17.6.3 hormone metabolism.gibberelin.induced-regulated-responsive-activated
8876	Cit.19471.1.S1_s_at	0.0331082	2.67434	S up vs SWT	AT5G14920.1	gibberellin-regulated family protein	17.6.3 hormone metabolism.gibberelin.induced-regulated-responsive-activated
6643	Cit.17208.1.S1_at	0.000265285	2.97327	S up vs SWT	AT4G25000.1	AMY1/ATAMY1 (ALPHA-AMYLASE-LIKE); alpha-amylase	2.2.2.1 major CHO metabolism.degradation.starch.starch cleavage
4295	Cit.14904.1.S1_at	0.0145487	3.87141	S up vs SWT	AT2G38870.1	protease inhibitor, putative	20.1 stress.biotic
10718	Cit.21654.1.S1_s_at	0.0181769	2.20996	S up vs SWT	AT3G54420.1	ATEP3 (Arabidopsis thaliana chitinase class IV); chitinase	20.1 stress.biotic
12219	Cit.23259.1.S1_s_at	0.00235719	3.61564	S up vs SWT	AT1G18250.2	ATLP-1 (Arabidopsis thaumatin-like protein 1)	20.1 stress.biotic
950	Cit.113.1.S1_s_at	0.0036825	2.16942	S up vs SWT	AT5G12020.1	HSP17.6II (17.6 KDA CLASS II HEAT SHOCK PROTEIN)	20.2.1 stress.abiotic.heat
24805	Cit.39833.1.S1_at	0.0270491	3.10954	S up vs SWT	AT5G54660.1	heat shock protein-related	20.2.1 stress.abiotic.heat
29393	Cit.8444.1.S1_s_at	0.0230932	2.13065	S up vs SWT	AT3G46230.1	ATHSP17.4 (Arabidopsis thaliana heat shock protein 17.4)	20.2.1 stress.abiotic.heat
29981	Cit.9500.1.S1_s_at	0.00165718	2.75609	S up vs SWT	AT5G59720.1	HSP18.2 (HEAT SHOCK PROTEIN 18.2)	20.2.1 stress.abiotic.heat
5767	Cit.16262.1.S1_at	0.0214495	2.76974	S up vs SWT	AT1G05260.1	RCI3 (RARE COLD INDUCIBLE GENE 3); peroxidase	20.2.2 stress.abiotic.cold
24342	Cit.3880.1.S1_at	0.0286917	5.41931	S up vs SWT	AT3G62730.1	similar to unknown protein [Arabidopsis thaliana] (TAIR:AT1G47980.1); similar to hypothetical protein OsI_011212 [Oryza sativa (indica cultivar-group)] (GB:EAY89979.1)	20.2.3 stress.abiotic.drought/salt
614	Cit.10817.1.S1_s_at	0.000659972	2.35094	S up vs SWT	AT1G09560.1	GLP5 (GERMIN-LIKE PROTEIN 5); manganese ion binding / metal ion binding / nutrient reservoir	20.2.99 stress.abiotic.unspecified
7185	Cit.17835.1.S1_s_at	0.0374549	2.07912	S up vs SWT	AT1G68300.1	universal stress protein (USP) family protein	20.2.99 stress.abiotic.unspecified
7306	Cit.1798.1.S1_s_at	0.00962207	4.1715	S up vs SWT	AT5G66400.1	RAB18 (RESPONSIVE TO ABA 18)	20.2.99 stress.abiotic.unspecified
11216	Cit.22157.1.S1_at	0.00132224	8.13985	S up vs SWT	AT5G15780.1	pollen Ole e 1 allergen and extensin family protein	20.2.99 stress.abiotic.unspecified
22680	Cit.3570.1.S1_s_at	0.0272547	5.13555	S up vs SWT	AT2G21490.1	LEA (DEHYDRIN LEA)	20.2.99 stress.abiotic.unspecified
28822	Cit.7663.1.S1_at	0.00760667	5.01593	S up vs SWT	AT5G39120.1	germin-like protein, putative	20.2.99 stress.abiotic.unspecified
28863	Cit.7702.1.S1_at	0.0337512	2.23318	S up vs SWT	AT1G24020.1	MLP423 (MLP-LIKE PROTEIN 423)	20.2.99 stress.abiotic.unspecified
29502	Cit.8648.1.S1_at	0.0107774	2.3327	S up vs SWT	AT5G39150.1	germin-like protein, putative	20.2.99 stress.abiotic.unspecified
6429	Cit.16865.1.S1_at	0.0128096	2.15014	S up vs SWT	AT3G51030.1	ATTRX1 (Arabidopsis thaliana thioredoxin H-type 1); thiol-disulfide exchange intermediate	21.1 redox.thioredoxin
22640	Cit.356.1.S1_s_at	0.00208644	2.65316	S up vs SWT	AT3G51030.1	ATTRX1 (Arabidopsis thaliana thioredoxin H-type 1); thiol-disulfide exchange intermediate	21.1 redox.thioredoxin
10504	Cit.2141.1.S1_s_at	0.0148167	3.10855	S up vs SWT	AT2G16060.1	AHB1 (ARABIDOPSIS HEMOGLOBIN 1)	21.3 redox.heme
5022	Cit.1558.1.S1_at	0.0210919	2.45422	S up vs SWT	AT3G23600.1	dienelactone hydrolase family protein	26.1 misc.misc2
1476	Cit.11964.1.S1_s_at	0.00585656	2.34347	S up vs SWT	AT2G27690.1	CYP94C1 (cytochrome P450, family 94, subfamily C, polypeptide 1); oxygen binding	26.10 misc.cytochrome P450
1477	Cit.11965.1.S1_at	0.00460864	2.22766	S up vs SWT	AT2G27690.1	CYP94C1 (cytochrome P450, family 94, subfamily C, polypeptide 1); oxygen binding	26.10 misc.cytochrome P450
4778	Cit.15350.1.S1_at	0.000913328	3.88089	S up vs SWT	AT5G24910.1	CYP714A1 (cytochrome P450, family 714, subfamily A, polypeptide 1); oxygen binding	26.10 misc.cytochrome P450
14926	Cit.26116.1.S1_at	0.0502728	2.68599	S up vs SWT	AT1G12740.1	CYP87A2 (cytochrome P450, family 87, subfamily A, polypeptide 2); oxygen binding	26.10 misc.cytochrome P450
28328	Cit.7191.1.S1_at	0.0192821	3.58995	S up vs SWT	AT5G23190.1	CYP86B1 (cytochrome P450, family 86, subfamily B, polypeptide 1); oxygen binding	26.10 misc.cytochrome P450
1376	Cit.11855.1.S1_s_at	0.00765559	2.71077	S up vs SWT	AT5G05340.1	peroxidase, putative	26.12 misc.peroxidases
2947	Cit.13606.1.S1_at	0.0143207	3.4181	S up vs SWT	AT5G58390.1	peroxidase, putative	26.12 misc.peroxidases
3197	Cit.13855.1.S1_at	0.00620431	7.25119	S up vs SWT	AT1G68850.1	peroxidase, putative	26.12 misc.peroxidases
5919	Cit.16394.1.S1_at	0.00135905	5.77541	S up vs SWT	AT5G66390.1	peroxidase 72 (PER72) (P72) (PRXR8)	26.12 misc.peroxidases
7629	Cit.1827.1.S1_at	0.00538463	5.42844	S up vs SWT	AT5G06730.1	peroxidase, putative	26.12 misc.peroxidases
7630	Cit.1827.1.S1_s_at	0.0102385	6.04439	S up vs SWT	AT5G06730.1	peroxidase, putative	26.12 misc.peroxidases
12227	Cit.23268.1.S1_s_at	0.00406631	2.36706	S up vs SWT	AT5G05340.1	peroxidase, putative	26.12 misc.peroxidases
15243	Cit.26455.1.S1_at	0.00279211	3.03414	S up vs SWT	AT5G67400.1	peroxidase 73 (PER73) (P73) (PRXR11)	26.12 misc.peroxidases
19655	Cit.30798.1.S1_at	0.0105097	3.36443	S up vs SWT	AT5G05340.1	peroxidase, putative	26.12 misc.peroxidases
29426	Cit.8509.1.S1_s_at	0.0218876	2.39939	S up vs SWT	AT5G06720.1	peroxidase, putative	26.12 misc.peroxidases
29431	Cit.8515.1.S1_s_at	0.0331567	2.06029	S up vs SWT	AT5G06720.1	peroxidase, putative	26.12 misc.peroxidases
27500	Cit.6406.1.S1_at	9.65192e-05	2.74565	S up vs SWT	AT1G19715.1	jacalin lectin family protein	26.16 misc.myrosinases-lectin-jacalin
644	Cit.10871.1.S1_s_at	0.00540476	2.67636	S up vs SWT	AT5G62360.1	invertase/pectin methylesterase inhibitor family protein	26.18 misc.invertase/pectin methylesterase inhibitor family protein
26369	Cit.5370.1.S1_s_at	0.0130986	2.3673	S up vs SWT	AT5G51520.1	invertase/pectin methylesterase inhibitor family protein	26.18 misc.invertase/pectin methylesterase inhibitor family protein
26506	Cit.5498.1.S1_at	0.0021813	6.37169	S up vs SWT	AT5G07475.1	plastocyanin-like domain-containing protein	26.19 misc.plastocyanin-like
29682	Cit.8939.1.S1_s_at	0.049519	2.32007	S up vs SWT	AT4G15480.1	UGT84A1; UDP-glycosyltransferase/ sinapate 1-glucosyltransferase/ transferase, transferring glycosyl groups	26.2 misc.UDP glucosyl and glucoronyl transferases
1361	Cit.11838.1.S1_at	0.00268588	4.44408	S up vs SWT	AT2G18370.1	protease inhibitor/seed storage/lipid transfer protein (LTP) family protein	26.21 misc.protease inhibitor/seed storage/lipid transfer protein (LTP) family protein
1453	Cit.1194.1.S1_s_at	0.00804088	2.69712	S up vs SWT	AT5G48485.1	DIR1 (DEFECTIVE IN INDUCED RESISTANCE 1); lipid binding	26.21 misc.protease inhibitor/seed storage/lipid transfer protein (LTP) family protein
6162	Cit.16616.1.S1_at	0.0111402	6.56723	S up vs SWT	AT2G48130.1	protease inhibitor/seed storage/lipid transfer protein (LTP) family protein	26.21 misc.protease inhibitor/seed storage/lipid transfer protein (LTP) family protein
7053	Cit.17596.1.S1_s_at	0.0111226	3.68804	S up vs SWT	AT3G22120.1	CWLP (CELL WALL-PLASMA MEMBRANE LINKER PROTEIN); lipid binding	26.21 misc.protease inhibitor/seed storage/lipid transfer protein (LTP) family protein
21422	Cit.33335.1.S1_s_at	0.0317885	2.76095	S up vs SWT	AT3G22120.1	CWLP (CELL WALL-PLASMA MEMBRANE LINKER PROTEIN); lipid binding	26.21 misc.protease inhibitor/seed storage/lipid transfer protein (LTP) family protein
24262	Cit.38640.1.S1_at	0.00180925	8.68113	S up vs SWT	AT2G48130.1	protease inhibitor/seed storage/lipid transfer protein (LTP) family protein	26.21 misc.protease inhibitor/seed storage/lipid transfer protein (LTP) family protein
5256	Cit.15795.1.S1_at	0.00838031	2.17453	S up vs SWT	AT1G54870.1	oxidoreductase	26.22 misc.short chain dehydrogenase/reductase (SDR)
6112	Cit.16572.1.S1_at	0.0428997	3.41739	S up vs SWT	AT4G26790.1	GDSL-motif lipase/hydrolase family protein	26.28 misc.GDSL-motif lipase
6797	Cit.17350.1.S1_at	0.0121947	2.18671	S up vs SWT	AT5G55050.1	GDSL-motif lipase/hydrolase family protein	26.28 misc.GDSL-motif lipase
16387	Cit.27589.1.S1_at	0.00303507	6.16051	S up vs SWT	AT1G53920.1	GLIP5 (GDSL-motif lipase 5); carboxylesterase	26.28 misc.GDSL-motif lipase
30108	Cit.9703.1.S1_at	0.0194881	3.21811	S up vs SWT	AT3G57270.1	BG1 (BETA-1,3-GLUCANASE 1); hydrolase, hydrolyzing O-glycosyl compounds	26.4 misc.beta 1,3 glucan hydrolases
3160	Cit.13816.1.S1_s_at	0.0169754	2.30698	S up vs SWT	AT5G06060.1	tropinone reductase, putative / tropine dehydrogenase, putative	26.8 misc.nitrilases, *nitrile lyases, berberine bridge enzymes, reticuline oxidases, troponine reductases
17654	Cit.289.1.S1_s_at	0.0186572	2.2221	S up vs SWT	AT2G23620.1	esterase, putative	26.8 misc.nitrilases, *nitrile lyases, berberine bridge enzymes, reticuline oxidases, troponine reductases
22377	Cit.35.1.S1_at	0.0160878	3.42086	S up vs SWT	AT2G23620.1	esterase, putative	26.8 misc.nitrilases, *nitrile lyases, berberine bridge enzymes, reticuline oxidases, troponine reductases
22378	Cit.35.1.S1_x_at	0.0193463	3.28103	S up vs SWT	AT2G23620.1	esterase, putative	26.8 misc.nitrilases, *nitrile lyases, berberine bridge enzymes, reticuline oxidases, troponine reductases
2463	Cit.13089.1.S1_s_at	0.00821381	3.37519	S up vs SWT	AT2G29420.1	ATGSTU7 (GLUTATHIONE S-TRANSFERASE 25); glutathione transferase	26.9 misc.glutathione S transferases
6697	Cit.17260.1.S1_at	0.00376001	2.5711	S up vs SWT	AT3G09270.1	ATGSTU8 (Arabidopsis thaliana Glutathione S-transferase (class tau) 8); glutathione transferase	26.9 misc.glutathione S transferases
7068	Cit.17645.1.S1_s_at	0.000736973	2.64707	S up vs SWT	AT2G47730.1	ATGSTF8 (GLUTATHIONE S-TRANSFERASE 8); glutathione transferase	26.9 misc.glutathione S transferases
7069	Cit.17645.1.S1_x_at	0.0130898	2.26724	S up vs SWT	AT2G47730.1	ATGSTF8 (GLUTATHIONE S-TRANSFERASE 8); glutathione transferase	26.9 misc.glutathione S transferases
10120	Cit.20939.1.S1_x_at	0.00423768	2.48985	S up vs SWT	AT2G47730.1	ATGSTF8 (GLUTATHIONE S-TRANSFERASE 8); glutathione transferase	26.9 misc.glutathione S transferases
13837	Cit.2499.1.S1_s_at	0.0382338	2.43031	S up vs SWT	AT3G09270.1	ATGSTU8 (Arabidopsis thaliana Glutathione S-transferase (class tau) 8); glutathione transferase	26.9 misc.glutathione S transferases
14722	Cit.25902.1.S1_at	0.0104207	2.34042	S up vs SWT	AT2G47730.1	ATGSTF8 (GLUTATHIONE S-TRANSFERASE 8); glutathione transferase	26.9 misc.glutathione S transferases
17804	Cit.29048.1.S1_s_at	1.3807e-05	2.86695	S up vs SWT	AT2G47730.1	ATGSTF8 (GLUTATHIONE S-TRANSFERASE 8); glutathione transferase	26.9 misc.glutathione S transferases
17928	Cit.29173.1.S1_s_at	0.00859955	2.4522	S up vs SWT	AT3G09270.1	ATGSTU8 (Arabidopsis thaliana Glutathione S-transferase (class tau) 8); glutathione transferase	26.9 misc.glutathione S transferases
20260	Cit.31341.1.S1_at	0.00425939	3.37787	S up vs SWT	AT2G29420.1	ATGSTU7 (GLUTATHIONE S-TRANSFERASE 25); glutathione transferase	26.9 misc.glutathione S transferases
24372	Cit.38844.1.S1_at	0.0321073	2.0586	S up vs SWT	AT2G29420.1	ATGSTU7 (GLUTATHIONE S-TRANSFERASE 25); glutathione transferase	26.9 misc.glutathione S transferases
25041	Cit.40377.1.S1_s_at	0.0236375	2.6878	S up vs SWT	AT3G09270.1	ATGSTU8 (Arabidopsis thaliana Glutathione S-transferase (class tau) 8); glutathione transferase	26.9 misc.glutathione S transferases
25464	Cit.4439.1.S1_s_at	0.0398632	2.52957	S up vs SWT	AT2G02390.1	ATGSTZ1 (GLUTATHIONE S-TRANSFERASE 18); glutathione transferase	26.9 misc.glutathione S transferases
28170	Cit.7044.1.S1_at	0.0196646	2.13893	S up vs SWT	AT2G29420.1	ATGSTU7 (GLUTATHIONE S-TRANSFERASE 25); glutathione transferase	26.9 misc.glutathione S transferases
28979	Cit.7811.1.S1_at	0.0093457	3.61891	S up vs SWT	AT1G14220.1	ribonuclease T2 family protein	27.1.19 RNA.processing.ribonucleases
14391	Cit.25553.1.S1_at	0.0162815	2.08425	S up vs SWT	AT1G68360.1	zinc finger protein-related	27.3.11 RNA.regulation of transcription.C2H2 zinc finger family
15494	Cit.26721.1.S1_at	0.00233909	5.87131	S up vs SWT	AT5G42630.1	ATS/KAN4 (ABERRANT TESTA SHAPE); DNA binding / transcription factor	27.3.20 RNA.regulation of transcription.G2-like transcription factor family, GARP; 27.3.25 RNA.regulation of transcription.MYB domain transcription factor family
21035	Cit.32557.1.S1_at	0.00259015	2.88634	S up vs SWT	AT5G62020.1	AT-HSFB2A (Arabidopsis thaliana heat shock transcription factor B2A); DNA binding / transcription factor	27.3.23 RNA.regulation of transcription.HSF,Heat-shock transcription factor family
2591	Cit.13228.1.S1_s_at	0.0346897	2.63683	S up vs SWT	AT4G09960.1	STK (SEEDSTICK); transcription factor	27.3.24 RNA.regulation of transcription.MADS box transcription factor family
4370	Cit.1497.1.S1_s_at	0.0154407	2.12268	S up vs SWT	AT3G04070.1	ANAC047 (Arabidopsis NAC domain containing protein 47); transcription factor	27.3.27 RNA.regulation of transcription.NAC domain transcription factor family; 33.99 development.unspecified
23456	Cit.37210.1.S1_at	0.00902656	2.92197	S up vs SWT	AT1G07900.1	LBD1 (LOB DOMAIN-CONTAINING PROTEIN 1)	27.3.37 RNA.regulation of transcription.AS2,Lateral Organ Boundaries Gene Family
27114	Cit.6053.1.S1_at	1.55381e-05	4.07507	S up vs SWT	AT2G45410.1	LBD19 (LOB DOMAIN-CONTAINING PROTEIN 19)	27.3.37 RNA.regulation of transcription.AS2,Lateral Organ Boundaries Gene Family
6859	Cit.17407.1.S1_at	0.0304544	2.12339	S up vs SWT	AT5G43700.1	ATAUX2-11 (indoleacetic acid-induced protein 4); transcription factor	27.3.40 RNA.regulation of transcription.Aux/IAA family
19383	Cit.30534.1.S1_s_at	0.00338733	2.73086	S up vs SWT	AT4G10710.1	SPT16 (GLOBAL TRANSCRIPTION FACTOR C); metalloexopeptidase	27.3.52 RNA.regulation of transcription.Global transcription factor group
29787	Cit.9149.1.S1_s_at	0.00185526	2.19384	S up vs SWT	AT2G24260.1	basic helix-loop-helix (bHLH) family protein	27.3.6 RNA.regulation of transcription.bHLH,Basic Helix-Loop-Helix family
29788	Cit.9150.1.S1_s_at	0.0412452	2.83953	S up vs SWT	AT2G24260.1	basic helix-loop-helix (bHLH) family protein	27.3.6 RNA.regulation of transcription.bHLH,Basic Helix-Loop-Helix family
12636	Cit.23702.1.S1_at	0.00637777	4.24027	S up vs SWT	AT5G56860.1	GNC (GATA, NITRATE-INDUCIBLE, CARBON METABOLISM-INVOLVED); transcription factor	27.3.9 RNA.regulation of transcription.C2C2(Zn) GATA transcription factor family
5938	Cit.16413.1.S1_at	0.00796851	2.82414	S up vs SWT	AT2G43060.1	transcription factor	27.3.99 RNA.regulation of transcription.unclassified
29853	Cit.9277.1.S1_at	0.0017657	2.6635	S up vs SWT	AT4G15000.1	60S ribosomal protein L27 (RPL27C)	29.2.1.2.2.27 protein.synthesis.ribosomal protein.eukaryotic.60S subunit.L27
29854	Cit.9277.1.S1_x_at	0.000691907	2.49248	S up vs SWT	AT4G15000.1	60S ribosomal protein L27 (RPL27C)	29.2.1.2.2.27 protein.synthesis.ribosomal protein.eukaryotic.60S subunit.L27
17865	Cit.29109.1.S1_at	0.0302049	3.39125	S up vs SWT	AT2G05940.1	protein kinase, putative	29.4.1.57 protein.postranslational modification.kinase.receptor like cytoplasmatic kinase VII
514	Cit.10653.1.S1_s_at	0.0199517	2.98066	S up vs SWT	AT5G67360.1	ARA12; subtilase	29.5.1 protein.degradation.subtilases
5586	Cit.16096.1.S1_at	0.0200027	2.21651	S up vs SWT	AT2G20030.1	zinc finger (C3HC4-type RING finger) family protein	29.5.11.4.2 protein.degradation.ubiquitin.E3.RING
21959	Cit.34130.1.S1_s_at	0.0194868	2.66572	S up vs SWT	AT1G32740.1	protein binding / zinc ion binding	29.5.11.4.2 protein.degradation.ubiquitin.E3.RING
25754	Cit.4730.1.S1_at	0.0250874	3.10482	S up vs SWT	AT1G15670.1	kelch repeat-containing F-box family protein	29.5.11.4.3.2 protein.degradation.ubiquitin.E3.SCF.FBOX
1968	Cit.12548.1.S1_at	0.0124481	2.72676	S up vs SWT	AT1G20850.1	XCP2 (XYLEM CYSTEINE PEPTIDASE 2); cysteine-type peptidase/ peptidase	29.5.3 protein.degradation.cysteine protease
1970	Cit.12549.1.S1_s_at	0.00134389	3.65985	S up vs SWT	AT4G35350.1	XCP1 (XYLEM CYSTEINE PEPTIDASE 1); cysteine-type peptidase	29.5.3 protein.degradation.cysteine protease
18391	Cit.29626.1.S1_s_at	0.017258	2.78247	S up vs SWT	AT5G50260.1	cysteine proteinase, putative	29.5.3 protein.degradation.cysteine protease
25125	Cit.4078.1.S1_at	0.00947229	3.50972	S up vs SWT	AT5G50260.1	cysteine proteinase, putative	29.5.3 protein.degradation.cysteine protease
26456	Cit.5453.1.S1_at	0.0189258	2.62082	S up vs SWT	AT3G12700.1	aspartyl protease family protein	29.5.4 protein.degradation.aspartate protease
26457	Cit.5453.1.S1_s_at	0.0256385	2.39729	S up vs SWT	AT3G12700.1	aspartyl protease family protein	29.5.4 protein.degradation.aspartate protease
12414	Cit.23475.1.S1_at	0.0426595	2.33254	S up vs SWT	AT3G27925.1	DEGP1 (DEGP PROTEASE 1); serine-type peptidase	29.5.5 protein.degradation.serine protease
26162	Cit.5162.1.S1_s_at	0.00343936	2.06333	S up vs SWT	AT1G15000.1	SCPL50 (serine carboxypeptidase-like 50); serine carboxypeptidase	29.5.5 protein.degradation.serine protease
29338	Cit.8335.1.S1_s_at	0.0499526	2.54051	S up vs SWT	AT3G27925.1	DEGP1 (DEGP PROTEASE 1); serine-type peptidase	29.5.5 protein.degradation.serine protease
8907	Cit.19513.1.S1_at	0.0278136	2.50324	S up vs SWT	AT3G50930.1	AAA-type ATPase family protein	29.5.9 protein.degradation.AAA type
2567	Cit.132.1.S1_s_at	0.00734145	25.1781	S up vs SWT	AT4G24280.1	CPHSC70-1 (chloroplast heat shock protein 70-1); ATP binding / unfolded protein binding	29.6 protein.folding
9239	Cit.19950.1.S1_s_at	5.37576e-05	2.45617	S up vs SWT	AT3G12580.1	HSP70 (heat shock protein 70); ATP binding	29.6 protein.folding
18679	Cit.29872.1.S1_at	0.000852206	3.69445	S up vs SWT	AT5G15140.1	aldose 1-epimerase family protein	3.5 minor CHO metabolism.others
18680	Cit.29872.1.S1_s_at	0.000969985	5.46068	S up vs SWT	AT5G15140.1	aldose 1-epimerase family protein	3.5 minor CHO metabolism.others
251	Cit.10235.1.S1_at	0.0125295	2.79836	S up vs SWT	AT5G52390.1	photoassimilate-responsive protein, putative	30.1.1 signalling.in sugar and nutrient physiology
21065	Cit.32625.1.S1_s_at	0.00649981	2.75243	S up vs SWT	AT5G52390.1	photoassimilate-responsive protein, putative	30.1.1 signalling.in sugar and nutrient physiology
26698	Cit.5675.1.S1_at	0.00282278	2.44355	S up vs SWT	AT4G22730.1	leucine-rich repeat transmembrane protein kinase, putative	30.2.4 signalling.receptor kinases.leucine rich repeat IV
1050	Cit.11444.1.S1_at	0.0353112	2.11166	S up vs SWT	AT5G28830.1	calcium-binding EF hand family protein	30.3 signalling.calcium
1052	Cit.11445.1.S1_s_at	0.0159474	2.15708	S up vs SWT	AT5G28830.1	calcium-binding EF hand family protein	30.3 signalling.calcium
2349	Cit.12958.1.S1_s_at	0.0037537	6.04802	S up vs SWT	AT1G01200.1	AtRABA3 (Arabidopsis Rab GTPase homolog A3); GTP binding	30.5 signalling.G-proteins
23658	Cit.37539.1.S1_at	0.00604425	2.2396	S up vs SWT	AT1G53570.1	MAP3KA (Mitogen-activated protein kinase kinase kinase 3); kinase	30.6 signalling.MAP kinases
27494	Cit.6400.1.S1_at	0.00148243	2.09968	S up vs SWT	AT2G02240.1	MEE66 (maternal effect embryo arrest 66)	31.1 cell.organisation
22437	Cit.3514.1.S1_at	0.000861709	2.11661	S up vs SWT	AT4G34160.1	CYCD3/CYCD3;1/D3 (CYCLIN D3;1); cyclin-dependent protein kinase regulator/ protein binding	31.2 cell.division
22441	Cit.3515.1.S1_s_at	0.00637954	8.8882	S up vs SWT	AT4G34160.1	CYCD3/CYCD3;1/D3 (CYCLIN D3;1); cyclin-dependent protein kinase regulator/ protein binding	31.2 cell.division
5430	Cit.15958.1.S1_at	0.043814	2.35383	S up vs SWT	AT2G26560.1	PLP2 (PHOSPHOLIPASE A 2A); nutrient reservoir	33.1 development.storage proteins
12231	Cit.23272.1.S1_s_at	0.00066719	28.5907	S up vs SWT	AT4G27150.1	2S seed storage protein 2 / 2S albumin storage protein / NWMU2-2S albumin 2	33.1 development.storage proteins
13892	Cit.25041.1.S1_at	0.0190844	2.10443	S up vs SWT	AT1G02335.1	GL22 (GERMIN-LIKE PROTEIN SUBFAMILY 2 MEMBER 2 PRECURSOR.); manganese ion binding / metal ion binding / nutrient reservoir	33.1 development.storage proteins
29476	Cit.8593.1.S1_at	0.0064125	23.8136	S up vs SWT	AT4G27150.1	2S seed storage protein 2 / 2S albumin storage protein / NWMU2-2S albumin 2	33.1 development.storage proteins
29477	Cit.8594.1.S1_s_at	0.000456745	30.7987	S up vs SWT	AT4G27150.1	2S seed storage protein 2 / 2S albumin storage protein / NWMU2-2S albumin 2	33.1 development.storage proteins
24531	Cit.39178.1.S1_s_at	0.0343906	6.5592	S up vs SWT	AT5G06760.1	late embryogenesis abundant group 1 domain-containing protein / LEA group 1 domain-containing protein	33.2 development.late embryogenesis abundant
2065	Cit.12657.1.S1_at	0.0354702	2.35709	S up vs SWT	AT3G49780.1	ATPSK4 (PHYTOSULFOKINE 4 PRECURSOR); growth factor	33.99 development.unspecified
4034	Cit.14663.1.S1_at	0.0299248	2.39019	S up vs SWT	AT3G28050.1	nodulin MtN21 family protein	33.99 development.unspecified
4285	Cit.14892.1.S1_at	0.00101412	3.28553	S up vs SWT	AT3G03270.2	universal stress protein (USP) family protein / early nodulin ENOD18 family protein	33.99 development.unspecified
7274	Cit.17938.1.S1_at	0.000367358	2.92028	S up vs SWT	AT3G49780.1	ATPSK4 (PHYTOSULFOKINE 4 PRECURSOR); growth factor	33.99 development.unspecified
8453	Cit.19038.1.S1_at	0.0370266	2.23849	S up vs SWT	AT3G29970.1	germination protein-related	33.99 development.unspecified
28992	Cit.7823.1.S1_at	0.0450548	2.82505	S up vs SWT	AT1G26870.1	ANAC009 (Arabidopsis NAC domain containing protein 9); transcription factor	33.99 development.unspecified
12756	Cit.23824.1.S1_at	0.0412289	2.2834	S up vs SWT	AT5G45380.1	sodium:solute symporter family protein	34.14 transport.unspecified cations
6343	Cit.16782.1.S1_at	0.000643086	2.99746	S up vs SWT	AT4G15236.1	ABC transporter family protein	34.16 transport.ABC transporters and multidrug resistance systems
20665	Cit.31959.1.S1_at	0.021274	2.34544	S up vs SWT	AT1G15520.1	ATPDR12/PDR12 (PLEIOTROPIC DRUG RESISTANCE 12); ATPase, coupled to transmembrane movement of substances	34.16 transport.ABC transporters and multidrug resistance systems
27130	Cit.6067.1.S1_s_at	0.0425033	3.82041	S up vs SWT	AT3G53510.1	ABC transporter family protein	34.16 transport.ABC transporters and multidrug resistance systems
26510	Cit.5501.1.S1_at	0.0151733	2.05607	S up vs SWT	AT1G80510.1	amino acid transporter family protein	34.3 transport.amino acids
22702	Cit.35761.1.S1_at	0.000553713	2.82943	S up vs SWT	AT1G69850.1	ATNRT1:2 (NITRATE TRANSPORTER 1:2); calcium ion binding / transporter	34.4 transport.nitrate
9898	Cit.20694.1.S1_s_at	0.00807127	2.67463	S up vs SWT	AT5G19600.1	SULTR3;5; sulfate transmembrane transporter	34.6 transport.sulphate
27847	Cit.6737.1.S1_at	0.00751077	2.20369	S up vs SWT	AT5G19600.1	SULTR3;5; sulfate transmembrane transporter	34.6 transport.sulphate
26865	Cit.5819.1.S1_at	0.0287261	2.08799	S up vs SWT	AT2G28900.1	OEP16 (OUTER ENVELOPE PROTEIN 16); P-P-bond-hydrolysis-driven protein transmembrane transporter	34.8 transport.metabolite transporters at the envelope membrane
4081	Cit.14706.1.S1_at	0.0211789	2.35047	S up vs SWT	AT3G23560.1	ALF5 (ABERRANT LATERAL ROOT FORMATION 5); antiporter/ transporter	34.99 transport.misc
4584	Cit.15171.1.S1_s_at	0.000890007	3.27011	S up vs SWT	AT5G62890.2	permease, putative	34.99 transport.misc
4312	Cit.14919.1.S1_at	0.00262141	5.1258	S up vs SWT	AT3G44735.1	PSK1 (PHYTOSULFOKINE 3 PRECURSOR); growth factor	35.1 not assigned.no ontology
4313	Cit.14919.1.S1_s_at	0.00884986	3.94977	S up vs SWT	AT3G44735.1	PSK1 (PHYTOSULFOKINE 3 PRECURSOR); growth factor	35.1 not assigned.no ontology
4367	Cit.14966.1.S1_at	0.0251349	2.39365	S up vs SWT	AT5G62740.1	band 7 family protein	35.1 not assigned.no ontology
4979	Cit.15542.1.S1_at	0.00536807	7.48221	S up vs SWT	AT5G41040.1	transferase family protein	35.1 not assigned.no ontology
8867	Cit.19461.1.S1_s_at	0.000670945	2.42409	S up vs SWT	AT3G44735.1	PSK1 (PHYTOSULFOKINE 3 PRECURSOR); growth factor	35.1 not assigned.no ontology
10547	Cit.21468.1.S1_at	0.0140995	2.34311	S up vs SWT	AT2G07727.1	cytochrome b (MTCYB) (COB) (CYTB)	35.1 not assigned.no ontology
12861	Cit.23938.1.S1_at	0.0200143	2.13381	S up vs SWT	AT1G23010.1	LPR1 (LOW PHOSPHATE ROOT1); copper ion binding / oxidoreductase, acting on diphenols and related substances as donors, oxygen as acceptor	35.1 not assigned.no ontology
13579	Cit.24699.1.S1_at	0.0066516	3.99905	S up vs SWT	AT4G20390.1	integral membrane family protein	35.1 not assigned.no ontology
14204	Cit.25369.1.S1_at	0.00520137	4.58936	S up vs SWT	AT2G18360.1	hydrolase, alpha/beta fold family protein	35.1 not assigned.no ontology
16819	Cit.28003.1.S1_at	0.0122591	2.45132	S up vs SWT	AT3G24420.1	hydrolase, alpha/beta fold family protein	35.1 not assigned.no ontology
22610	Cit.3554.1.S1_s_at	0.00538162	3.53685	S up vs SWT	AT1G22880.1	ATCEL5/ATGH9B4 (ARABIDOPSIS THALIANA GLYCOSYL HYDROLASE 9B4); hydrolase, hydrolyzing O-glycosyl compounds	35.1 not assigned.no ontology
25509	Cit.4483.1.S1_s_at	0.017946	2.16039	S up vs SWT	AT5G64570.1	XYL4 (beta-xylosidase 4); hydrolase, hydrolyzing O-glycosyl compounds	35.1 not assigned.no ontology
26864	Cit.5818.1.S1_at	0.00751519	3.64734	S up vs SWT	AT1G53708.1	RTFL9 (ROTUNDIFOLIA LIKE 9)	35.1 not assigned.no ontology
27609	Cit.6505.1.S1_at	0.0273642	3.01038	S up vs SWT	AT1G44224.1	Encodes a ECA1 gametogenesis related family protein	35.1 not assigned.no ontology
27898	Cit.6780.1.S1_s_at	0.00773438	2.44566	S up vs SWT	AT3G63088.1	DVL14/RTFL14 (ROTUNDIFOLIA LIKE 14)	35.1 not assigned.no ontology
29563	Cit.8753.1.S1_s_at	0.0104318	2.23731	S up vs SWT	AT5G01300.1	phosphatidylethanolamine-binding family protein	35.1 not assigned.no ontology
29996	Cit.9523.1.S1_s_at	0.027602	5.54901	S up vs SWT	AT2G47770.1	benzodiazepine receptor-related	35.1 not assigned.no ontology
30080	Cit.9664.1.S1_s_at	0.0227385	4.58986	S up vs SWT	AT1G28400.1	similar to unknown protein [Arabidopsis thaliana] (TAIR:AT2G33850.1); similar to unknown [Brassica napus] (GB:AAC06020.1)	35.1 not assigned.no ontology
27594	Cit.6491.1.S1_at	0.0331079	2.46809	S up vs SWT	AT2G42560.1	late embryogenesis abundant domain-containing protein / LEA domain-containing protein	35.1.22 not assigned.no ontology.late embryogenesis abundant domain-containing protein
661	Cit.109.1.S1_x_at	0.008321	2.1598	S up vs SWT	AT2G05540.1	glycine-rich protein	35.1.40 not assigned.no ontology.glycine rich proteins
6044	Cit.16510.1.S1_at	0.0116415	2.82963	S up vs SWT	AT5G09530.1	hydroxyproline-rich glycoprotein family protein	35.1.41 not assigned.no ontology.hydroxyproline rich proteins
13740	Cit.24888.1.S1_at	0.00527959	2.3475	S up vs SWT	AT5G09520.1	hydroxyproline-rich glycoprotein family protein	35.1.41 not assigned.no ontology.hydroxyproline rich proteins
19747	Cit.30883.1.S1_at	0.00581241	5.19555	S up vs SWT	AT5G09530.1	hydroxyproline-rich glycoprotein family protein	35.1.41 not assigned.no ontology.hydroxyproline rich proteins
23628	Cit.37479.1.S1_at	0.00757133	7.61385	S up vs SWT	AT4G38080.1	hydroxyproline-rich glycoprotein family protein	35.1.41 not assigned.no ontology.hydroxyproline rich proteins
25393	Cit.4353.1.S1_at	0.0110307	3.75141	S up vs SWT	AT5G09530.1	hydroxyproline-rich glycoprotein family protein	35.1.41 not assigned.no ontology.hydroxyproline rich proteins
25394	Cit.4353.1.S1_s_at	0.00946917	4.60202	S up vs SWT	AT5G09530.1	hydroxyproline-rich glycoprotein family protein	35.1.41 not assigned.no ontology.hydroxyproline rich proteins
977	Cit.11340.1.S1_s_at	0.0104428	2.39118	S up vs SWT	AT5G04080.1	similar to unknown protein [Oryza sativa (japonica cultivar-group)] (GB:BAD87214.1)	35.2 not assigned.unknown
3032	Cit.13689.1.S1_s_at	0.0239716	2.98321	S up vs SWT	AT5G26731.1	unknown protein	35.2 not assigned.unknown
3267	Cit.13930.1.S1_s_at	0.00334256	2.28943	S up vs SWT	AT3G48660.1	similar to unknown protein [Arabidopsis thaliana] (TAIR:AT5G63500.1); similar to hypothetical protein [Phaseolus vulgaris] (GB:AAQ09000.1)	35.2 not assigned.unknown
3505	Cit.14150.1.S1_s_at	0.00785202	4.06481	S up vs SWT	AT5G24860.1	FPF1 (FLOWERING PROMOTING FACTOR 1)	35.2 not assigned.unknown
3605	Cit.14242.1.S1_at	0.00637178	2.16427	S up vs SWT	AT3G56810.1	unknown protein	35.2 not assigned.unknown
3949	Cit.14583.1.S1_s_at	0.00893326	2.08059	S up vs SWT	AT1G60060.1	similar to unknown protein [Arabidopsis thaliana] (TAIR:AT5G53900.2); similar to unnamed protein product [Vitis vinifera] (GB:CAO40921.1); contains domain PTHR13902:SF3 (PTHR13902:SF3); contains domain PTHR13902 (PTHR13902)	35.2 not assigned.unknown
3950	Cit.14584.1.S1_at	0.00251867	2.21403	S up vs SWT	AT1G60060.1	similar to unknown protein [Arabidopsis thaliana] (TAIR:AT5G53900.2); similar to unnamed protein product [Vitis vinifera] (GB:CAO40921.1); contains domain PTHR13902:SF3 (PTHR13902:SF3); contains domain PTHR13902 (PTHR13902)	35.2 not assigned.unknown
4598	Cit.15185.1.S1_at	0.0451419	2.56199	S up vs SWT	AT3G25400.1	similar to unnamed protein product [Vitis vinifera] (GB:CAO45250.1); contains InterPro domain NTP pyrophosphohydrolase MazG, putative catalytic core (InterPro:IPR004518); contains InterPro domain NTP Pyrophosphohydrolase MazG-related, RS21-C6 (InterP	35.2 not assigned.unknown
4899	Cit.15469.1.S1_at	0.00825507	2.47217	S up vs SWT	AT1G23530.1	similar to unknown protein [Arabidopsis thaliana] (TAIR:AT1G70470.1); similar to hypothetical protein [Vitis vinifera] (GB:CAN59925.1)	35.2 not assigned.unknown
5393	Cit.15923.1.S1_at	0.0399126	2.07975	S up vs SWT	AT1G58420.1	similar to unknown protein [Arabidopsis thaliana] (TAIR:AT1G10140.1); contains InterPro domain Uncharacterised conserved protein UCP031279 (InterPro:IPR016972)	35.2 not assigned.unknown
5450	Cit.15974.1.S1_at	0.0242759	2.10831	S up vs SWT	AT5G03795.1	oxidoreductase	35.2 not assigned.unknown
5476	Cit.15998.1.S1_at	0.0225639	2.63193	S up vs SWT	AT5G40960.1	similar to unknown protein [Arabidopsis thaliana] (TAIR:AT3G48660.1); similar to unknown [Populus trichocarpa] (GB:ABK93721.1)	35.2 not assigned.unknown
5534	Cit.16049.1.S1_at	0.000689675	2.41759	S up vs SWT	AT5G61340.1	similar to unknown protein [Arabidopsis thaliana] (TAIR:AT1G26650.1); similar to hypothetical protein [Vitis vinifera] (GB:CAN78131.1)	35.2 not assigned.unknown
6121	Cit.16580.1.S1_at	0.00388632	2.67428	S up vs SWT	AT1G52140.1	similar to unknown protein [Arabidopsis thaliana] (TAIR:AT3G16330.1); similar to hypothetical protein [Vitis vinifera] (GB:CAN64915.1)	35.2 not assigned.unknown
6230	Cit.16678.1.S1_at	0.00284485	2.06732	S up vs SWT	AT2G23110.1	similar to unknown protein [Arabidopsis thaliana] (TAIR:AT2G23120.1); similar to seed maturation protein PM35 [Glycine max] (GB:AAD51623.1)	35.2 not assigned.unknown
6340	Cit.1678.1.S1_s_at	0.000676468	3.33854	S up vs SWT	AT1G29050.1	similar to unknown protein [Arabidopsis thaliana] (TAIR:AT2G34070.1); similar to unnamed protein product [Vitis vinifera] (GB:CAO48076.1); contains InterPro domain Protein of unknown function DUF231, plant (InterPro:IPR004253)	35.2 not assigned.unknown
6847	Cit.17398.1.S1_at	0.0433445	3.0342	S up vs SWT	AT5G04080.1	similar to unknown protein [Oryza sativa (japonica cultivar-group)] (GB:BAD87214.1)	35.2 not assigned.unknown
7024	Cit.17559.1.S1_s_at	0.0445343	2.1561	S up vs SWT	AT4G27745.1	Identical to Protein yippee-like At4g27745 [Arabidopsis Thaliana] (GB:Q9T096;GB:Q2V3E1); similar to yippee family protein [Arabidopsis thaliana] (TAIR:AT5G53940.1); similar to Yippee-like protein At4g27740, putative [Oryza sativa (japonica cultivar-g	35.2 not assigned.unknown
8802	Cit.19391.1.S1_at	0.042531	2.81213	S up vs SWT	AT1G68238.1	unknown protein	35.2 not assigned.unknown
9544	Cit.20302.1.S1_s_at	0.0138757	3.56168	S up vs SWT	AT5G66780.1	similar to unknown [Ammopiptanthus mongolicus] (GB:AAW33981.1)	35.2 not assigned.unknown
9562	Cit.20320.1.S1_at	0.00572725	3.31635	S up vs SWT	AT2G33510.1	protein binding	35.2 not assigned.unknown
10254	Cit.21112.1.S1_s_at	0.00670162	2.59973	S up vs SWT	AT1G79260.1	Identical to Uncharacterized protein At1g79260 [Arabidopsis Thaliana] (GB:O64527); similar to hypothetical protein [Vitis vinifera] (GB:CAN83082.1); contains InterPro domain Region of unknown function DUF1794 (InterPro:IPR014878)	35.2 not assigned.unknown
11195	Cit.22135.1.S1_at	0.0316279	2.35368	S up vs SWT	AT5G47635.1	similar to unknown protein [Arabidopsis thaliana] (TAIR:AT2G40113.1); similar to hypothetical protein 31.t00008 [Brassica oleracea] (GB:ABD65108.1)	35.2 not assigned.unknown
12810	Cit.23883.1.S1_s_at	0.000498722	3.1213	S up vs SWT	AT1G29050.1	similar to unknown protein [Arabidopsis thaliana] (TAIR:AT2G34070.1); similar to unnamed protein product [Vitis vinifera] (GB:CAO48076.1); contains InterPro domain Protein of unknown function DUF231, plant (InterPro:IPR004253)	35.2 not assigned.unknown
13927	Cit.25074.1.S1_at	0.00403033	2.35602	S up vs SWT	AT4G35690.1	similar to unknown protein [Arabidopsis thaliana] (TAIR:AT4G35710.1); similar to unnamed protein product [Vitis vinifera] (GB:CAO22786.1); contains InterPro domain Protein of unknown function DUF241, plant (InterPro:IPR004320)	35.2 not assigned.unknown
14271	Cit.25433.1.S1_s_at	0.00781909	2.23453	S up vs SWT	AT5G11000.1	similar to unknown protein [Arabidopsis thaliana] (TAIR:AT2G25200.1); similar to hypothetical protein [Vitis vinifera] (GB:CAN69699.1); contains InterPro domain Protein of unknown function DUF868, plant (InterPro:IPR008586)	35.2 not assigned.unknown
14353	Cit.2552.1.S1_s_at	0.045495	4.39335	S up vs SWT	AT5G45690.1	similar to unknown protein [Arabidopsis thaliana] (TAIR:AT4G18920.1); similar to unnamed protein product [Vitis vinifera] (GB:CAO47983.1); contains InterPro domain Protein of unknown function DUF1264 (InterPro:IPR010686)	35.2 not assigned.unknown
16907	Cit.2811.1.S1_s_at	0.00293691	2.62154	S up vs SWT	AT3G62580.1	similar to late embryogenesis abundant domain-containing protein / LEA domain-containing protein [Arabidopsis thaliana] (TAIR:AT1G72100.1); similar to hypothetical protein [Vitis vinifera] (GB:CAN73725.1); contains domain LATE EMBRYOGENESIS ABUNDANT	35.2 not assigned.unknown
17192	Cit.2842.1.S1_at	0.00637788	2.10957	S up vs SWT	AT5G09960.1	similar to unknown protein [Arabidopsis thaliana] (TAIR:AT5G64850.1); similar to 4D11_4 [Brassica rapa subsp. pekinensis] (GB:AAZ67518.1)	35.2 not assigned.unknown
17193	Cit.2842.1.S1_s_at	0.0054124	2.35024	S up vs SWT	AT5G09960.1	similar to unknown protein [Arabidopsis thaliana] (TAIR:AT5G64850.1); similar to 4D11_4 [Brassica rapa subsp. pekinensis] (GB:AAZ67518.1)	35.2 not assigned.unknown
18975	Cit.3014.1.S1_s_at	0.00507218	4.72507	S up vs SWT	AT5G56980.1	similar to unknown protein [Arabidopsis thaliana] (TAIR:AT4G26130.1); similar to unknown [Populus trichocarpa] (GB:ABK95362.1)	35.2 not assigned.unknown
18987	Cit.30151.1.S1_at	0.0148167	2.20473	S up vs SWT	AT4G24130.1	similar to unknown protein [Arabidopsis thaliana] (TAIR:AT1G56580.1); similar to unnamed protein product [Vitis vinifera] (GB:CAO62919.1); contains InterPro domain Protein of unknown function DUF538 (InterPro:IPR007493)	35.2 not assigned.unknown
20189	Cit.31273.1.S1_at	0.00716299	2.79254	S up vs SWT	AT5G67210.1	nucleic acid binding / pancreatic ribonuclease	35.2 not assigned.unknown
21601	Cit.3359.1.S1_s_at	0.0187385	2.88984	S up vs SWT	AT4G37300.1	MEE59 (maternal effect embryo arrest 59)	35.2 not assigned.unknown
22854	Cit.36076.1.S1_at	0.00403431	3.01583	S up vs SWT	AT2G05910.1	similar to unknown protein [Arabidopsis thaliana] (TAIR:AT5G20640.1); similar to hypothetical protein [Vitis vinifera] (GB:CAN71378.1); contains InterPro domain Protein of unknown function DUF567 (InterPro:IPR007612)	35.2 not assigned.unknown
23618	Cit.37465.1.S1_at	0.0133875	2.07763	S up vs SWT	AT1G75720.1	similar to unknown protein [Arabidopsis thaliana] (TAIR:AT3G51220.1); similar to unnamed protein product [Vitis vinifera] (GB:CAO60994.1); contains InterPro domain Protein of unknown function DUF827, plant (InterPro:IPR008545)	35.2 not assigned.unknown
24687	Cit.3955.1.S1_s_at	0.00589242	2.32372	S up vs SWT	AT3G05070.1	similar to unnamed protein product [Vitis vinifera] (GB:CAO62046.1); contains InterPro domain mRNA splicing factor, Cwf18 (InterPro:IPR013169)	35.2 not assigned.unknown
25879	Cit.4869.1.S1_at	0.00103847	2.28065	S up vs SWT	AT2G46150.1	similar to unknown protein [Arabidopsis thaliana] (TAIR:AT3G54200.1); similar to plant cell wall protein SlTFR88 [Lycopersicon esculentum] (GB:ABF39005.1); contains InterPro domain Harpin-induced 1 (InterPro:IPR010847)	35.2 not assigned.unknown
26117	Cit.5116.1.S1_at	0.0129412	2.48732	S up vs SWT	AT1G29290.1	similar to hypothetical protein [Vitis vinifera] (GB:CAN69942.1)	35.2 not assigned.unknown
26512	Cit.5503.1.S1_at	0.0163421	2.11221	S up vs SWT	AT1G68500.1	similar to hypothetical protein [Vitis vinifera] (GB:CAN66643.1)	35.2 not assigned.unknown
27584	Cit.6482.1.S1_at	0.00826715	2.27317	S up vs SWT	AT1G61260.1	similar to unknown protein [Arabidopsis thaliana] (TAIR:AT1G11220.1); similar to unknown [Populus trichocarpa] (GB:ABK92540.1); contains InterPro domain Protein of unknown function DUF761, plant (InterPro:IPR008480)	35.2 not assigned.unknown
27789	Cit.6682.1.S1_at	0.0305057	2.46114	S up vs SWT	AT4G37920.1	similar to unknown protein [Arabidopsis thaliana] (TAIR:AT1G36320.1); similar to putative protein [Medicago truncatula] (GB:ABY48137.1)	35.2 not assigned.unknown
28437	Cit.7295.1.S1_at	0.00225438	2.21495	S up vs SWT	AT5G59080.1	similar to unknown protein [Arabidopsis thaliana] (TAIR:AT5G02020.1); similar to unnamed protein product [Vitis vinifera] (GB:CAO15731.1)	35.2 not assigned.unknown
1566	Cit.12071.1.S1_s_at	0.00607044	2.14714	S up vs SWT	AT1G53310.2	ATPPC1 (PHOSPHOENOLPYRUVATE CARBOXYLASE 1); phosphoenolpyruvate carboxylase	4.14 glycolysis.PEPCase
2710	Cit.13356.1.S1_at	0.0155745	2.05661	S up vs SWT	AT5G03860.1	MLS (MALATE SYNTHASE); malate synthase	6.2 gluconeogenese/ glyoxylate cycle.malate synthase
1581	Cit.12090.1.S1_at	0.0504724	2.14545	S up vs SWT	AT4G37870.1	PCK1/PEPCK (PHOSPHOENOLPYRUVATE CARBOXYKINASE 1); ATP binding / phosphoenolpyruvate carboxykinase (ATP)	6.4 gluconeogenese/ glyoxylate cycle.PEPCK
29930	Cit.9395.1.S1_s_at	0.0136808	6.12859	S up vs SWT	AT3G15020.1	malate dehydrogenase (NAD), mitochondrial, putative	8.1.9 TCA / org.transformation.TCA.malate DH
29931	Cit.9397.1.S1_at	0.00613175	3.64744	S up vs SWT	AT3G15020.1	malate dehydrogenase (NAD), mitochondrial, putative	8.1.9 TCA / org.transformation.TCA.malate DH
down-regulated genes
14289	Cit.25457.1.S1_s_at	0.022051	-2.50632	S down vs SWT	AT5G07950.1	similar to unnamed protein product [Vitis vinifera] (GB:CAO64456.1)	1.1.5.2 PS.lightreaction.other electron carrier (ox/red).ferredoxin
26198	Cit.5198.1.S1_at	0.000782116	-3.7196	S down vs SWT	AT1G15980.1	similar to unnamed protein product [Vitis vinifera] (GB:CAO49411.1); contains domain G3DSA:3.40.50.2000 (G3DSA:3.40.50.2000); contains domain SSF53756 (SSF53756)	1.1.6 PS.lightreaction.NADH DH
148	Cit.10068.1.S1_s_at	0.00204827	-4.38329	S down vs SWT	AT3G14130.1	(S)-2-hydroxy-acid oxidase, peroxisomal, putative / glycolate oxidase, putative / short chain alpha-hydroxy acid oxidase, putative	1.2.2 PS.photorespiration.glycolate oxydase
18158	Cit.29407.1.S1_s_at	0.00436772	-2.4512	S down vs SWT	AT2G39770.1	CYT1 (CYTOKINESIS DEFECTIVE 1); nucleotidyltransferase	10.1.1.1 cell wall.precursor synthesis.NDP sugar pyrophosphorylase.GDP mannose
730	Cit.10993.1.S1_s_at	0.00745193	-2.79791	S down vs SWT	AT3G62830.1	UXS2 (UDP-GLUCURONIC ACID DECARBOXYLASE 2); catalytic/ dTDP-glucose 4,6-dehydratase	10.1.5 cell wall.precursor synthesis.UXS
270	Cit.10274.1.S1_s_at	0.00832831	-2.24506	S down vs SWT	AT3G23820.1	GAE6 (UDP-D-GLUCURONATE 4-EPIMERASE 6); catalytic	10.1.6 cell wall.precursor synthesis.GAE
7231	Cit.17888.1.S1_s_at	0.00837969	-2.66651	S down vs SWT	AT1G78060.1	glycosyl hydrolase family 3 protein	10.6.2 cell wall.degradation.mannan-xylose-arabinose-fucose
23996	Cit.3818.1.S1_at	0.0017983	-2.31089	S down vs SWT	AT4G23820.1	glycoside hydrolase family 28 protein / polygalacturonase (pectinase) family protein	10.6.3 cell wall.degradation.pectate lyases and polygalacturonases
27881	Cit.6766.1.S1_s_at	0.0234872	-2.79187	S down vs SWT	AT3G16170.1	acyl-activating enzyme 13 (AAE13)	11.1.8 lipid metabolism.FA synthesis and FA elongation.acyl coa ligase
20684	Cit.31983.1.S1_at	0.00338789	-2.33082	S down vs SWT	AT3G15850.1	FAD5 (FATTY ACID DESATURASE 5); oxidoreductase	11.2.1 lipid metabolism.FA desaturation.desaturase
11954	Cit.22986.1.S1_at	0.0139585	-3.60522	S down vs SWT	AT1G68000.1	ATPIS1 (Arabidopsis thaliana phosphatidylinositol synthase 1); CDP-diacylglycerol-inositol 3-phosphatidyltransferase	11.3.4 lipid metabolism.Phospholipid synthesis.CDP-diacylglycerol-inositol 3-phosphatidyltransferase
25903	Cit.4899.1.S1_s_at	0.0115802	-4.34664	S down vs SWT	AT4G25970.1	PSD3 (PHOSPHATIDYLSERINE DECARBOXYLASE 3); calcium ion binding / phosphatidylserine decarboxylase	11.3.8 lipid metabolism.Phospholipid synthesis.phosphatidylserine decarboxylase
7444	Cit.18106.1.S1_at	0.00528474	-2.27087	S down vs SWT	AT4G29890.1	choline monooxygenase, putative (CMO-like)	11.3.9 lipid metabolism.Phospholipid synthesis.choline monooxygenase
29939	Cit.9411.1.S1_s_at	0.00397828	-3.43904	S down vs SWT	AT1G52760.1	esterase/lipase/thioesterase family protein	11.9.2 lipid metabolism.lipid degradation.lipases
29612	Cit.8832.1.S1_s_at	0.000266667	-3.1954	S down vs SWT	AT3G15730.1	PLDALPHA1 (PHOSPHOLIPASE D ALPHA 1); phospholipase D	11.9.3.1 lipid metabolism.lipid degradation.lysophospholipases.phospholipase D
26597	Cit.5583.1.S1_at	0.00693093	-3.55495	S down vs SWT	AT3G55870.1	anthranilate synthase, alpha subunit, putative	13.1.6.5.1 amino acid metabolism.synthesis.aromatic aa.tryptophan.anthranilate synthase
19393	Cit.30543.1.S1_s_at	0.0333951	-2.2657	S down vs SWT	AT4G36810.1	GGPS1 (GERANYLGERANYL PYROPHOSPHATE SYNTHASE 1); farnesyltranstransferase	16.1.1.10 secondary metabolism.isoprenoids.mevalonate pathway.geranylgeranyl pyrophosphate synthase
2747	Cit.13397.1.S1_at	0.00522549	-2.7566	S down vs SWT	AT5G67150.1	transferase family protein	16.2 secondary metabolism.phenylpropanoids
6729	Cit.17291.1.S1_at	0.00158439	-3.13063	S down vs SWT	AT5G54160.1	ATOMT1 (O-METHYLTRANSFERASE 1)	16.2.1.9 secondary metabolism.phenylpropanoids.lignin biosynthesis.COMT
238	Cit.10215.1.S1_s_at	0.00282943	-2.49126	S down vs SWT	AT3G55120.1	A11/CFI/TT5 (TRANSPARENT TESTA 5); chalcone isomerase	16.8.2.2 secondary metabolism.flavonoids.chalcones.chalcone isomerase
239	Cit.10216.1.S1_at	0.0112494	-2.47863	S down vs SWT	AT3G55120.1	A11/CFI/TT5 (TRANSPARENT TESTA 5); chalcone isomerase	16.8.2.2 secondary metabolism.flavonoids.chalcones.chalcone isomerase
23650	Cit.37518.1.S1_s_at	0.0109358	-2.76847	S down vs SWT	AT3G55120.1	A11/CFI/TT5 (TRANSPARENT TESTA 5); chalcone isomerase	16.8.2.2 secondary metabolism.flavonoids.chalcones.chalcone isomerase
4309	Cit.14916.1.S1_at	0.00330358	-4.47726	S down vs SWT	AT1G17020.1	SRG1 (SENESCENCE-RELATED GENE 1); oxidoreductase, acting on paired donors, with incorporation or reduction of molecular oxygen, 2-oxoglutarate as one donor, and incorporation of one atom each of oxygen into both donors	16.8.4 secondary metabolism.flavonoids.flavonols
29536	Cit.871.1.S1_s_at	0.00856976	-3.29369	S down vs SWT	AT5G08640.1	FLS (FLAVONOL SYNTHASE)	16.8.4 secondary metabolism.flavonoids.flavonols
30007	Cit.9541.1.S1_s_at	0.00497872	-2.31956	S down vs SWT	AT1G17020.1	SRG1 (SENESCENCE-RELATED GENE 1); oxidoreductase, acting on paired donors, with incorporation or reduction of molecular oxygen, 2-oxoglutarate as one donor, and incorporation of one atom each of oxygen into both donors	16.8.4 secondary metabolism.flavonoids.flavonols
7494	Cit.18154.1.S1_at	0.0254014	-2.4718	S down vs SWT	AT5G20400.1	oxidoreductase, 2OG-Fe(II) oxygenase family protein	17.5.1 hormone metabolism.ethylene.synthesis-degradation
2108	Cit.1270.1.S1_s_at	0.0139049	-3.01294	S down vs SWT	AT5G61600.1	ethylene-responsive element-binding family protein	17.5.2 hormone metabolism.ethylene.signal transduction
20233	Cit.31315.1.S1_at	0.0472436	-2.24134	S down vs SWT	AT2G30390.1	ferrochelatase II	19.20 tetrapyrrole synthesis.ferrochelatase
7931	Cit.18548.1.S1_s_at	0.00376531	-3.48487	S down vs SWT	AT4G12010.1	disease resistance protein (TIR-NBS-LRR class), putative	20.1.7 stress.biotic.PR-proteins
25663	Cit.4635.1.S1_s_at	0.00323164	-2.97964	S down vs SWT	AT1G72500.1	inter-alpha-trypsin inhibitor heavy chain-related	20.1.7.6 stress.biotic.PR-proteins.proteinase inhibitors
15220	Cit.26433.1.S1_s_at	0.0140192	-2.6528	S down vs SWT	AT1G52560.1	26.5 kDa class I small heat shock protein-like (HSP26.5-P)	20.2.1 stress.abiotic.heat
6965	Cit.17503.1.S1_at	0.0355625	-2.35122	S down vs SWT	AT1G24020.1	MLP423 (MLP-LIKE PROTEIN 423)	20.2.99 stress.abiotic.unspecified
23429	Cit.37161.1.S1_at	0.0173136	-5.70127	S down vs SWT	AT1G70830.4	MLP28 (MLP-LIKE PROTEIN 28)	20.2.99 stress.abiotic.unspecified
20570	Cit.31710.1.S1_s_at	0.000343457	-5.41816	S down vs SWT	AT1G19570.1	DHAR1 (DEHYDROASCORBATE REDUCTASE); glutathione dehydrogenase (ascorbate)	21.2.1 redox.ascorbate and glutathione.ascorbate
24824	Cit.39887.1.S1_at	0.0116159	-2.35868	S down vs SWT	AT2G16570.1	ATASE (GLN PHOSPHORIBOSYL PYROPHOSPHATE AMIDOTRANSFERASE 1); amidophosphoribosyltransferase	23.1.2.1 nucleotide metabolism.synthesis.purine.amidophosphoribosyltransferase
16373	Cit.27575.1.S1_at	0.0283966	-2.35821	S down vs SWT	AT1G14430.1	glyoxal oxidase-related	24 Biodegradation of Xenobiotics
733	Cit.10997.1.S1_at	0.0414321	-2.33054	S down vs SWT	AT1G13710.1	CYP78A5 (cytochrome P450, family 78, subfamily A, polypeptide 5); oxygen binding	26.10 misc.cytochrome P450
1695	Cit.12231.1.S1_s_at	0.0102243	-4.34274	S down vs SWT	AT2G23180.1	CYP96A1 (cytochrome P450, family 96, subfamily A, polypeptide 1); oxygen binding	26.10 misc.cytochrome P450
2009	Cit.12598.1.S1_s_at	0.0403514	-2.24494	S down vs SWT	AT2G45550.1	CYP76C4 (cytochrome P450, family 76, subfamily C, polypeptide 4); oxygen binding	26.10 misc.cytochrome P450
4213	Cit.14829.1.S1_at	0.0489535	-2.28148	S down vs SWT	AT5G36110.1	CYP716A1 (cytochrome P450, family 716, subfamily A, polypeptide 1); oxygen binding	26.10 misc.cytochrome P450
6914	Cit.17456.1.S1_at	0.0197294	-3.02312	S down vs SWT	AT5G05260.1	CYP79A2 (CYTOCHROME P450 79A2); oxygen binding	26.10 misc.cytochrome P450
14360	Cit.25526.1.S1_at	0.00191883	-3.14995	S down vs SWT	AT3G14620.1	CYP72A8 (cytochrome P450, family 72, subfamily A, polypeptide 8); oxygen binding	26.10 misc.cytochrome P450
14361	Cit.25526.1.S1_s_at	0.00233263	-11.5838	S down vs SWT	AT3G14620.1	CYP72A8 (cytochrome P450, family 72, subfamily A, polypeptide 8); oxygen binding	26.10 misc.cytochrome P450
25454	Cit.4425.1.S1_at	0.0399926	-4.05987	S down vs SWT	AT5G05260.1	CYP79A2 (CYTOCHROME P450 79A2); oxygen binding	26.10 misc.cytochrome P450
3522	Cit.14168.1.S1_s_at	0.0261944	-3.54528	S down vs SWT	AT1G22440.1	alcohol dehydrogenase, putative	26.11.1 misc.alcohol dehydrogenases
18474	Cit.29695.1.S1_s_at	0.0375316	-2.49056	S down vs SWT	AT1G22440.1	alcohol dehydrogenase, putative	26.11.1 misc.alcohol dehydrogenases
2027	Cit.12617.1.S1_at	0.000422006	-2.3975	S down vs SWT	AT3G15820.1	phosphatidic acid phosphatase-related / PAP2-related	26.13 misc.acid and other phosphatases
2028	Cit.12617.1.S1_s_at	0.00659498	-3.62307	S down vs SWT	AT3G15820.1	phosphatidic acid phosphatase-related / PAP2-related	26.13 misc.acid and other phosphatases
3395	Cit.14047.1.S1_at	0.00014844	-3.50676	S down vs SWT	AT1G11330.1	S-locus lectin protein kinase family protein	26.16 misc.myrosinases-lectin-jacalin
3396	Cit.14047.1.S1_s_at	0.0133993	-4.32687	S down vs SWT	AT1G11330.1	S-locus lectin protein kinase family protein	26.16 misc.myrosinases-lectin-jacalin
28492	Cit.7346.1.S1_at	0.0153015	-3.49907	S down vs SWT	AT5G46930.1	invertase/pectin methylesterase inhibitor family protein	26.18 misc.invertase/pectin methylesterase inhibitor family protein
9272	Cit.19997.1.S1_s_at	0.023622	-4.32119	S down vs SWT	AT5G53870.1	plastocyanin-like domain-containing protein	26.19 misc.plastocyanin-like
7542	Cit.18193.1.S1_at	0.00088889	-3.26877	S down vs SWT	AT1G27440.1	GUT2; catalytic	26.2 misc.UDP glucosyl and glucoronyl transferases
26370	Cit.5371.1.S1_at	0.0118278	-2.47723	S down vs SWT	AT5G03490.1	UDP-glucoronosyl/UDP-glucosyl transferase family protein	26.2 misc.UDP glucosyl and glucoronyl transferases
14434	Cit.256.1.S1_at	0.000425272	-7.70355	S down vs SWT	AT3G51680.1	short-chain dehydrogenase/reductase (SDR) family protein	26.22 misc.short chain dehydrogenase/reductase (SDR)
24862	Cit.39983.1.S1_s_at	0.0377307	-2.48837	S down vs SWT	AT1G53710.1	protein serine/threonine phosphatase	26.27 misc.calcineurin-like phosphoesterase family protein
170	Cit.10114.1.S1_s_at	0.0065726	-2.39767	S down vs SWT	AT5G33370.1	GDSL-motif lipase/hydrolase family protein	26.28 misc.GDSL-motif lipase
15823	Cit.2704.1.S1_s_at	0.0103653	-2.79847	S down vs SWT	AT2G04570.1	GDSL-motif lipase/hydrolase family protein	26.28 misc.GDSL-motif lipase
21032	Cit.3255.1.S1_at	0.0131516	-2.66284	S down vs SWT	AT5G33370.1	GDSL-motif lipase/hydrolase family protein	26.28 misc.GDSL-motif lipase
26384	Cit.5383.1.S1_at	0.0034234	-2.5705	S down vs SWT	AT5G45910.1	GDSL-motif lipase/hydrolase family protein	26.28 misc.GDSL-motif lipase
1590	Cit.12101.1.S1_s_at	0.0153927	-3.66891	S down vs SWT	AT1G80030.3	DNAJ heat shock protein, putative	26.29* misc.DnaJ domain with unknown function
1591	Cit.12102.1.S1_at	0.00382875	-3.05553	S down vs SWT	AT1G80030.3	DNAJ heat shock protein, putative	26.29* misc.DnaJ domain with unknown function
24800	Cit.39823.1.S1_s_at	0.00665826	-2.2518	S down vs SWT	AT4G39960.1	DNAJ heat shock family protein	26.29* misc.DnaJ domain with unknown function
26491	Cit.5485.1.S1_s_at	0.0107745	-3.18413	S down vs SWT	AT5G04885.1	glycosyl hydrolase family 3 protein	26.3 misc.gluco-, galacto- and mannosidases
25954	Cit.4948.1.S1_s_at	0.00546902	-5.40195	S down vs SWT	AT1G32550.1	ferredoxin family protein	26.30 misc.other Ferredoxins and Rieske domain
7733	Cit.18374.1.S1_at	0.00188499	-2.31394	S down vs SWT	AT1G80410.1	EMB2753 (EMBRYO DEFECTIVE 2753); binding	26.5 misc.acyl transferases
20230	Cit.31312.1.S1_at	0.0320193	-2.59856	S down vs SWT	AT1G51965.1	pentatricopeptide (PPR) repeat-containing protein	26.54* misc.pentatricopeptide (PPR) repeat-containing protein
487	Cit.10610.1.S1_s_at	0.00552222	-6.13622	S down vs SWT	AT1G49670.1	ARP protein (REF)	26.7 misc.oxidases - copper, flavone etc.
14971	Cit.26161.1.S1_at	0.00657924	-3.56894	S down vs SWT	AT1G49670.1	ARP protein (REF)	26.7 misc.oxidases - copper, flavone etc.
19436	Cit.30588.1.S1_s_at	0.00681608	-5.653	S down vs SWT	AT1G49670.1	ARP protein (REF)	26.7 misc.oxidases - copper, flavone etc.
10177	Cit.2101.1.S1_at	0.0413061	-2.32986	S down vs SWT	AT1G30700.1	FAD-binding domain-containing protein	26.8 misc.nitrilases, *nitrile lyases, berberine bridge enzymes, reticuline oxidases, troponine reductases
14520	Cit.2569.1.S1_at	0.00204946	-5.57605	S down vs SWT	AT1G80670.1	transducin family protein / WD-40 repeat family protein	27.1 RNA.processing
14531	Cit.2570.1.S1_at	0.00752777	-2.60388	S down vs SWT	AT1G80670.1	transducin family protein / WD-40 repeat family protein	27.1 RNA.processing
18252	Cit.29496.1.S1_s_at	0.0080228	-3.56231	S down vs SWT	AT1G80670.1	transducin family protein / WD-40 repeat family protein	27.1 RNA.processing
30180	Cit.9830.1.S1_at	0.00171996	-2.90202	S down vs SWT	AT5G65260.1	polyadenylate-binding protein family protein / PABP family protein	27.1 RNA.processing
22487	Cit.35245.1.S1_at	0.0159865	-2.9742	S down vs SWT	AT1G74700.1	NUZ	27.1.19 RNA.processing.ribonucleases
24213	Cit.38556.1.S1_at	0.0406866	-2.45637	S down vs SWT	AT1G52160.1	metallo-beta-lactamase family protein	27.1.19 RNA.processing.ribonucleases
22023	Cit.34233.1.S1_at	0.0160884	-2.35976	S down vs SWT	AT5G47010.1	LBA1/UPF1 (LOW-LEVEL BETA-AMYLASE 1); RNA helicase	27.1.2 RNA.processing.RNA helicase
11140	Cit.22074.1.S1_s_at	0.0133367	-2.54313	S down vs SWT	AT1G17440.1	EER4/TAF12B (TBP-ASSOCIATED FACTOR 12B); transcription initiation factor	27.2 RNA.transcription
25433	Cit.4402.1.S1_s_at	0.00191524	-2.71457	S down vs SWT	AT1G79730.1	ELF7 (EARLY FLOWERING 7)	27.3 RNA.regulation of transcription
14102	Cit.25254.1.S1_at	0.0305565	-2.9838	S down vs SWT	AT1G72440.1	EDA25 (embryo sac development arrest 25); binding	27.3.13 RNA.regulation of transcription.CCAAT box binding factor family, DR1
10197	Cit.21036.1.S1_s_at	0.00451562	-2.95982	S down vs SWT	AT2G22430.1	ATHB6 (ARABIDOPSIS THALIANA HOMEOBOX PROTEIN 6); transcription factor	27.3.22 RNA.regulation of transcription.HB,Homeobox transcription factor family
26041	Cit.5041.1.S1_s_at	0.00548954	-4.88215	S down vs SWT	AT1G52150.1	ATHB-15 (INCURVATA 4); DNA binding / transcription factor	27.3.22 RNA.regulation of transcription.HB,Homeobox transcription factor family
1989	Cit.12569.1.S1_s_at	0.00232772	-2.51902	S down vs SWT	AT3G16350.1	myb family transcription factor	27.3.26 RNA.regulation of transcription.MYB-related transcription factor family
26517	Cit.5508.1.S1_x_at	0.00358692	-3.13541	S down vs SWT	AT2G28550.1	RAP2.7/TOE1 (TARGET OF EAT1 1); DNA binding / transcription factor	27.3.3 RNA.regulation of transcription.AP2/EREBP, APETALA2/Ethylene-responsive element binding protein family
26519	Cit.5509.1.S1_s_at	0.00224051	-4.65046	S down vs SWT	AT2G28550.1	RAP2.7/TOE1 (TARGET OF EAT1 1); DNA binding / transcription factor	27.3.3 RNA.regulation of transcription.AP2/EREBP, APETALA2/Ethylene-responsive element binding protein family
15113	Cit.26312.1.S1_s_at	0.00238892	-2.32787	S down vs SWT	AT3G24490.1	transcription factor	27.3.30 RNA.regulation of transcription.Trihelix, Triple-Helix transcription factor family
24731	Cit.39637.1.S1_x_at	0.00944127	-4.54653	S down vs SWT	AT4G29030.1	glycine-rich protein	27.3.30 RNA.regulation of transcription.Trihelix, Triple-Helix transcription factor family
22565	Cit.35426.1.S1_at	0.00127669	-5.00242	S down vs SWT	AT1G69310.1	WRKY57 (WRKY DNA-binding protein 57); transcription factor	27.3.32 RNA.regulation of transcription.WRKY domain transcription factor family
23684	Cit.376.1.S1_x_at	0.017422	-3.49825	S down vs SWT	AT5G13080.1	WRKY75 (WRKY DNA-BINDING PROTEIN 75); transcription factor	27.3.32 RNA.regulation of transcription.WRKY domain transcription factor family
27110	Cit.6048.1.S1_s_at	0.0323278	-3.99879	S down vs SWT	AT3G56400.1	WRKY70 (WRKY DNA-binding protein 70); transcription factor	27.3.32 RNA.regulation of transcription.WRKY domain transcription factor family
28348	Cit.721.1.S1_x_at	0.0381965	-3.74967	S down vs SWT	AT5G13080.1	WRKY75 (WRKY DNA-BINDING PROTEIN 75); transcription factor	27.3.32 RNA.regulation of transcription.WRKY domain transcription factor family
1597	Cit.12107.1.S1_at	0.0411828	-2.24128	S down vs SWT	AT4G34590.1	GBF6 (ARABIDOPSIS THALIANA BASIC LEUCINE-ZIPPER 11); DNA binding / protein heterodimerization/ transcription factor	27.3.35 RNA.regulation of transcription.bZIP transcription factor family
2676	Cit.1332.1.S1_s_at	0.0116914	-2.3501	S down vs SWT	AT5G62000.2	ARF2 (AUXIN RESPONSE FACTOR 2); transcription factor	27.3.4 RNA.regulation of transcription.ARF, Auxin Response Factor family
8985	Cit.19609.1.S1_s_at	0.0200585	-2.74547	S down vs SWT	AT3G61830.1	ARF18 (AUXIN RESPONSE FACTOR 18); transcription factor	27.3.4 RNA.regulation of transcription.ARF, Auxin Response Factor family
24757	Cit.39714.1.S1_at	0.00679282	-2.31759	S down vs SWT	AT4G01580.1	transcriptional factor B3 family protein	27.3.41 RNA.regulation of transcription.B3 transcription factor family
18773	Cit.29957.1.S1_s_at	0.0277398	-2.6979	S down vs SWT	AT2G47620.1	ATSWI3A (Arabidopsis thaliana switching protein 3A); DNA binding	27.3.44 RNA.regulation of transcription.Chromatin Remodeling Factors
1121	Cit.11524.1.S1_at	0.00197499	-3.72366	S down vs SWT	AT1G15340.1	MBD10 (methyl-CpG-binding domain 10); DNA binding	27.3.59 RNA.regulation of transcription.Methyl binding domain proteins
22482	Cit.35236.1.S1_at	0.00319759	-2.41647	S down vs SWT	AT2G31220.1	basic helix-loop-helix (bHLH) family protein	27.3.6 RNA.regulation of transcription.bHLH,Basic Helix-Loop-Helix family
27058	Cit.6003.1.S1_at	0.00129864	-2.32098	S down vs SWT	AT2G31210.1	basic helix-loop-helix (bHLH) family protein	27.3.6 RNA.regulation of transcription.bHLH,Basic Helix-Loop-Helix family
6891	Cit.17435.1.S1_at	0.00199631	-2.36844	S down vs SWT	AT5G08630.1	DDT domain-containing protein	27.3.62 RNA.regulation of transcription.Nucleosome/chromatin assembly factor group
3269	Cit.13933.1.S1_s_at	0.0143626	-2.27912	S down vs SWT	AT5G04290.1	KOW domain-containing transcription factor family protein	27.3.67 RNA.regulation of transcription.putative transcription regulator
28974	Cit.7806.1.S1_at	0.0177481	-2.65911	S down vs SWT	AT4G35390.1	AGF1 (AT-HOOK PROTEIN OF GA FEEDBACK 1); transcription factor	27.3.67 RNA.regulation of transcription.putative transcription regulator
5558	Cit.16071.1.S1_at	0.00727063	-2.30494	S down vs SWT	AT3G21270.1	ADOF2 (Arabidopsis dof zinc finger protein 2); DNA binding / transcription factor	27.3.8 RNA.regulation of transcription.C2C2(Zn) DOF zinc finger family
1014	Cit.11397.1.S1_at	0.00174493	-2.41555	S down vs SWT	AT1G67340.1	zinc finger (MYND type) family protein / F-box family protein	27.3.99 RNA.regulation of transcription.unclassified
4886	Cit.15457.1.S1_at	0.00323207	-5.35192	S down vs SWT	AT3G54770.1	RNA recognition motif (RRM)-containing protein	27.4 RNA.RNA binding
21347	Cit.33187.1.S1_at	0.00171997	-3.70037	S down vs SWT	AT5G32440.1	similar to unknown protein [Arabidopsis thaliana] (TAIR:AT1G80040.1); similar to unknown [Populus trichocarpa] (GB:ABK95835.1); contains InterPro domain Ubiquitin system component Cue (InterPro:IPR003892)	28.1 DNA.synthesis/chromatin structure
24636	Cit.39440.1.S1_at	0.047505	-2.84125	S down vs SWT	AT2G40700.1	DEAD/DEAH box helicase, putative (RH17)	28.1 DNA.synthesis/chromatin structure
30127	Cit.9741.1.S1_at	0.00245195	-8.18352	S down vs SWT	AT2G18050.1	HIS1-3 (HISTONE H1-3); DNA binding	28.1.3 DNA.synthesis/chromatin structure.histone
5230	Cit.15771.1.S1_at	0.00404359	-3.9534	S down vs SWT	AT1G52500.2	ATFPG-1/ATFPG-2/ATMMH-1/ATMMH-2/FPG-1/FPG-2 (FORMAMIDOPYRIMIDINE-DNA GLYCOSYLASE 1, FORMAMIDOPYRIMIDINE-DNA GLYCOSYLASE 2); DNA N-glycosylase	28.2 DNA.repair
26439	Cit.5437.1.S1_at	0.00881451	-3.21842	S down vs SWT	AT5G66840.1	SAP domain-containing protein	28.99 DNA.unspecified
24417	Cit.38929.1.S1_at	0.00178127	-2.51967	S down vs SWT	AT1G80620.1	ribosomal protein S15 family protein	29.2.1.1.3.1.15 protein.synthesis.ribosomal protein.prokaryotic.unknown organellar.30S subunit.S15
30223	Cit.9917.1.S1_x_at	0.00861771	-2.47963	S down vs SWT	AT1G72370.1	P40 (40S ribosomal protein SA); structural constituent of ribosome	29.2.1.2.1.31 protein.synthesis.ribosomal protein.eukaryotic.40S subunit.SA
29716	Cit.9018.1.S1_at	0.00187738	-4.44976	S down vs SWT	AT4G34670.1	40S ribosomal protein S3A (RPS3aB)	29.2.1.2.1.53 protein.synthesis.ribosomal protein.eukaryotic.40S subunit.S3A
24736	Cit.39647.1.S1_at	0.00371281	-4.24654	S down vs SWT	AT1G80680.1	MOS3/PRE/SAR3 (SUPPRESSOR OF AUXIN RESISTANCE3); porin	29.3.1 protein.targeting.nucleus
2743	Cit.13394.1.S1_at	0.00594804	-2.49644	S down vs SWT	AT1G48900.1	signal recognition particle 54 kDa protein 3 / SRP54 (SRP-54C)	29.3.4.99 protein.targeting.secretory pathway.unspecified
2744	Cit.13394.1.S1_s_at	0.00433121	-3.39939	S down vs SWT	AT1G48900.1	signal recognition particle 54 kDa protein 3 / SRP54 (SRP-54C)	29.3.4.99 protein.targeting.secretory pathway.unspecified
20895	Cit.3230.1.S1_at	0.00137622	-5.61123	S down vs SWT	AT1G11890.1	SEC22 (secretion 22); transporter	29.3.4.99 protein.targeting.secretory pathway.unspecified
278	Cit.10281.1.S1_s_at	3.92299e-05	-2.25372	S down vs SWT	AT4G30960.1	CIPK6 (CBL-INTERACTING PROTEIN KINASE 6); kinase	29.4 protein.postranslational modification
1840	Cit.12397.1.S1_at	0.00590991	-4.95707	S down vs SWT	AT2G42390.1	protein kinase C substrate, heavy chain-related	29.4 protein.postranslational modification
4048	Cit.14674.1.S1_s_at	0.00748951	-2.37521	S down vs SWT	AT5G10930.1	CIPK5 (CBL-INTERACTING PROTEIN KINASE 5); kinase	29.4 protein.postranslational modification
13999	Cit.25137.1.S1_at	0.0444878	-2.57187	S down vs SWT	AT1G79640.1	kinase	29.4 protein.postranslational modification
26444	Cit.5441.1.S1_at	0.0049669	-3.07877	S down vs SWT	AT3G15610.1	transducin family protein / WD-40 repeat family protein	29.4 protein.postranslational modification
605	Cit.10804.1.S1_s_at	0.00538097	-3.12029	S down vs SWT	AT4G32250.2	protein kinase family protein	29.4.1 protein.postranslational modification.kinase
606	Cit.10805.1.S1_at	0.00188807	-2.47627	S down vs SWT	AT4G32250.2	protein kinase family protein	29.4.1 protein.postranslational modification.kinase
18811	Cit.29989.1.S1_s_at	0.000434152	-4.44379	S down vs SWT	AT2G25220.1	protein kinase family protein	29.4.1.61 protein.postranslational modification.kinase.receptor like cytoplasmatic kinase X
22577	Cit.35454.1.S1_s_at	0.00963103	-4.36127	S down vs SWT	AT1G80640.1	protein kinase family protein	29.4.1.61 protein.postranslational modification.kinase.receptor like cytoplasmatic kinase X
1639	Cit.12155.1.S1_at	0.0246078	-2.22489	S down vs SWT	AT3G25800.1	PDF1 (65 KDA REGULATORY SUBUNIT OF PROTEIN PHOSPHATASE 2A); protein phosphatase type 2A regulator	29.4.5 protein.postranslational modification.phosphatase
15002	Cit.26191.1.S1_s_at	0.0233939	-2.37243	S down vs SWT	AT3G52500.1	aspartyl protease family protein	29.5 protein.degradation
7529	Cit.18181.1.S1_at	0.00795426	-3.15021	S down vs SWT	AT3G14067.1	subtilase family protein	29.5.1 protein.degradation.subtilases
22311	Cit.34812.1.S1_s_at	0.00473259	-8.19207	S down vs SWT	AT5G03240.2	UBQ3 (POLYUBIQUITIN 3); protein binding	29.5.11.1 protein.degradation.ubiquitin.ubiquitin
708	Cit.10960.1.S1_at	0.000210698	-2.32431	S down vs SWT	AT1G53750.1	RPT1A (regulatory particle triple-A 1A); ATPase	29.5.11.20 protein.degradation.ubiquitin.proteasom
748	Cit.11019.1.S1_s_at	0.00333853	-3.06466	S down vs SWT	AT5G60580.1	zinc finger (C3HC4-type RING finger) family protein	29.5.11.4.2 protein.degradation.ubiquitin.E3.RING
2804	Cit.13463.1.S1_at	0.0334702	-2.40561	S down vs SWT	AT2G47560.1	zinc finger (C3HC4-type RING finger) family protein	29.5.11.4.2 protein.degradation.ubiquitin.E3.RING
2853	Cit.13511.1.S1_at	0.00531221	-2.30405	S down vs SWT	AT1G54150.1	zinc finger (C3HC4-type RING finger) family protein	29.5.11.4.2 protein.degradation.ubiquitin.E3.RING
18446	Cit.29671.1.S1_s_at	0.00129861	-2.28123	S down vs SWT	AT2G34990.1	zinc finger (C3HC4-type RING finger) family protein	29.5.11.4.2 protein.degradation.ubiquitin.E3.RING
1308	Cit.11776.1.S1_s_at	0.0191456	-2.89323	S down vs SWT	AT1G16930.1	F-box family protein	29.5.11.4.3.2 protein.degradation.ubiquitin.E3.SCF.FBOX
11011	Cit.21936.1.S1_at	0.0189576	-3.14505	S down vs SWT	AT1G80570.3	F-box family protein (FBL14)	29.5.11.4.3.2 protein.degradation.ubiquitin.E3.SCF.FBOX
18702	Cit.29893.1.S1_a_at	0.0156591	-2.34045	S down vs SWT	AT1G13570.1	F-box family protein	29.5.11.4.3.2 protein.degradation.ubiquitin.E3.SCF.FBOX
22865	Cit.361.1.S1_at	0.00646219	-2.71132	S down vs SWT	AT1G15670.1	kelch repeat-containing F-box family protein	29.5.11.4.3.2 protein.degradation.ubiquitin.E3.SCF.FBOX
28204	Cit.7076.1.S1_at	0.0175027	-2.93975	S down vs SWT	AT1G65740.1	F-box family protein	29.5.11.4.3.2 protein.degradation.ubiquitin.E3.SCF.FBOX
25658	Cit.4628.1.S1_at	0.00448835	-2.59154	S down vs SWT	AT5G07250.1	rhomboid family protein	29.5.5 protein.degradation.serine protease
2566	Cit.13199.1.S1_at	0.0235151	-2.31987	S down vs SWT	AT3G16290.1	EMB2083 (EMBRYO DEFECTIVE 2083); ATPase/ metallopeptidase	29.5.7 protein.degradation.metalloprotease
24420	Cit.38940.1.S1_s_at	0.0151708	-2.30717	S down vs SWT	AT3G16290.1	EMB2083 (EMBRYO DEFECTIVE 2083); ATPase/ metallopeptidase	29.5.7 protein.degradation.metalloprotease
29298	Cit.8259.1.S1_x_at	0.000563521	-2.22747	S down vs SWT	AT2G28000.1	CPN60A (chloroplast / 60 kDa chaperonin alpha subunit); ATP binding / protein binding / unfolded protein binding	29.6 protein.folding
7129	Cit.1775.1.S1_s_at	0.00655164	-2.71215	S down vs SWT	AT1G56600.1	ATGOLS2 (ARABIDOPSIS THALIANA GALACTINOL SYNTHASE 2); transferase, transferring glycosyl groups / transferase, transferring hexosyl groups	3.1.1.1 minor CHO metabolism.raffinose family.galactinol synthases.known
9512	Cit.2027.1.S1_s_at	0.0152478	-2.78085	S down vs SWT	AT5G40390.1	SIP1 (SEED IMBIBITION 1-LIKE); galactinol-sucrose galactosyltransferase/ hydrolase, hydrolyzing O-glycosyl compounds	3.1.2.1 minor CHO metabolism.raffinose family.raffinose synthases.known
24356	Cit.38820.1.S1_s_at	0.00619846	-2.28084	S down vs SWT	AT4G39970.1	haloacid dehalogenase-like hydrolase family protein	3.2 minor CHO metabolism.trehalose
28356	Cit.7217.1.S1_at	0.0010216	-3.37908	S down vs SWT	AT3G21510.1	AHP1 (HISTIDINE-CONTAINING PHOSPHOTRANSMITTER 3); histidine phosphotransfer kinase	30.10 signalling.phosphorelay
20533	Cit.31610.1.S1_at	0.00109884	-8.18471	S down vs SWT	AT1G52520.1	FRS6 (FAR1-related sequence 6); zinc ion binding	30.11 signalling.light
15372	Cit.26590.1.S1_at	0.00622348	-2.48136	S down vs SWT	AT3G47110.1	leucine-rich repeat transmembrane protein kinase, putative	30.2.12 signalling.receptor kinases.leucine rich repeat XII
6047	Cit.16513.1.S1_at	0.000767951	-3.06831	S down vs SWT	AT2G23200.1	protein kinase family protein	30.2.16 signalling.receptor kinases.Catharanthus roseus-like RLK1
26229	Cit.5228.1.S1_s_at	0.0199824	-2.79707	S down vs SWT	AT3G51550.1	FER (FERONIA); kinase/ protein kinase	30.2.16 signalling.receptor kinases.Catharanthus roseus-like RLK1
4149	Cit.14773.1.S1_at	0.0140425	-2.48807	S down vs SWT	AT4G23180.1	CRK10 (CYSTEINE-RICH RLK10); kinase	30.2.17 signalling.receptor kinases.DUF 26
15983	Cit.27197.1.S1_at	0.00319157	-2.37235	S down vs SWT	AT4G23180.1	CRK10 (CYSTEINE-RICH RLK10); kinase	30.2.17 signalling.receptor kinases.DUF 26
29012	Cit.7844.1.S1_at	0.000565294	-3.23128	S down vs SWT	AT1G51940.1	protein kinase family protein / peptidoglycan-binding LysM domain-containing protein	30.2.21 signalling.receptor kinases.lysine motif
22306	Cit.34792.1.S1_s_at	0.046516	-2.42344	S down vs SWT	AT1G26150.1	protein kinase	30.2.22 signalling.receptor kinases.proline extensin like
16969	Cit.28173.1.S1_s_at	0.0410176	-2.39231	S down vs SWT	AT4G21380.1	ARK3 (Arabidopsis Receptor Kinase 3); kinase	30.2.24 signalling.receptor kinases.S-locus glycoprotein like
27225	Cit.6155.1.S1_at	0.00568689	-3.36321	S down vs SWT	AT4G21390.1	B120; protein kinase/ sugar binding	30.2.24 signalling.receptor kinases.S-locus glycoprotein like
9122	Cit.19786.1.S1_s_at	0.012252	-3.56875	S down vs SWT	AT1G53210.1	sodium/calcium exchanger family protein / calcium-binding EF hand family protein	30.3 signalling.calcium
22491	Cit.3525.1.S1_s_at	0.0199576	-4.11968	S down vs SWT	AT4G33000.1	CBL10 (CALCINEURIN B-LIKE10); calcium ion binding	30.3 signalling.calcium
24050	Cit.38296.1.S1_at	0.00456456	-3.41371	S down vs SWT	AT4G17080.1	MORN (Membrane Occupation and Recognition Nexus) repeat-containing protein /phosphatidylinositol-4-phosphate 5-kinase-related	30.4.1 signalling.phosphinositides.phosphatidylinositol-4-phosphate 5-kinase
1708	Cit.12253.1.S1_s_at	0.00214286	-2.5636	S down vs SWT	AT5G65270.1	AtRABA4a (Arabidopsis Rab GTPase homolog A4a); GTP binding	30.5 signalling.G-proteins
30194	Cit.9854.1.S1_s_at	0.00474556	-4.57652	S down vs SWT	AT5G65430.1	GRF8 (GENERAL REGULATORY FACTOR 8); protein phosphorylated amino acid binding	30.7 signalling.14-3-3 proteins
4553	Cit.15144.1.S1_s_at	0.00983767	-2.23478	S down vs SWT	AT2G47500.1	microtubule motor	31.1 cell.organisation
5162	Cit.15707.1.S1_at	0.0127511	-2.27972	S down vs SWT	AT3G16060.1	kinesin motor family protein	31.1 cell.organisation
15168	Cit.26374.1.S1_x_at	0.0491846	-2.22625	S down vs SWT	AT4G03500.1	ankyrin repeat family protein	31.1 cell.organisation
25848	Cit.4829.1.S1_s_at	0.000271736	-2.29091	S down vs SWT	AT4G21450.1	vesicle-associated membrane family protein / VAMP family protein	31.4 cell.vesicle transport
1295	Cit.11760.1.S1_a_at	0.016378	-3.20378	S down vs SWT	AT1G52540.1	protein kinase, putative	33.99 development.unspecified
1297	Cit.11761.1.S1_a_at	0.00370077	-2.68907	S down vs SWT	AT1G52540.1	protein kinase, putative	33.99 development.unspecified
7879	Cit.18500.1.S1_at	0.0174515	-2.72313	S down vs SWT	AT5G50630.1	nodulin family protein	33.99 development.unspecified
13842	Cit.24995.1.S1_at	0.0177121	-2.93304	S down vs SWT	AT1G04770.1	male sterility MS5 family protein	33.99 development.unspecified
27763	Cit.6654.1.S1_at	0.00483365	-7.58272	S down vs SWT	AT2G45190.1	AFO (ABNORMAL FLORAL ORGANS); transcription factor	33.99 development.unspecified
27737	Cit.6631.1.S1_at	0.00295208	-2.50915	S down vs SWT	AT4G18210.1	ATPUP10 (Arabidopsis thaliana purine permease 10); purine transmembrane transporter	34.10 transport.nucleotides
7395	Cit.18066.1.S1_at	0.000706476	-3.35385	S down vs SWT	AT1G15960.1	NRAMP6 (NRAMP metal ion transporter 6); metal ion transmembrane transporter	34.12 transport.metal
4925	Cit.15492.1.S1_at	0.00127982	-6.01105	S down vs SWT	AT5G13400.1	proton-dependent oligopeptide transport (POT) family protein	34.13 transport.peptides and oligopeptides
6468	Cit.16972.1.S1_x_at	0.0501859	-2.33176	S down vs SWT	AT5G60660.1	PIP2;4/PIP2F (plasma membrane intrinsic protein 2;4); water channel	34.19.1 transport.Major Intrinsic Proteins.PIP
9179	Cit.19860.1.S1_s_at	0.000656205	-3.46707	S down vs SWT	AT5G60660.1	PIP2;4/PIP2F (plasma membrane intrinsic protein 2;4); water channel	34.19.1 transport.Major Intrinsic Proteins.PIP
10993	Cit.21919.1.S1_s_at	0.0215572	-3.22995	S down vs SWT	AT2G39130.1	amino acid transporter family protein	34.3 transport.amino acids
28546	Cit.7399.1.S1_at	0.00195494	-2.52333	S down vs SWT	AT1G35350.1	similar to SHB1 (SHORT HYPOCOTYL UNDER BLUE1) [Arabidopsis thaliana] (TAIR:AT4G25350.1); similar to EXS family protein / ERD1/XPR1/SYG1 family protein [Arabidopsis thaliana] (TAIR:AT1G26730.1); similar to ATP binding / ATPase, coupled to transmembran	34.7 transport.phosphate
10225	Cit.2107.1.S1_s_at	0.000566514	-2.50098	S down vs SWT	AT1G80300.1	ATNTT1; ATP:ADP antiporter	34.8 transport.metabolite transporters at the envelope membrane
837	Cit.11144.1.S1_s_at	0.00198522	-6.93849	S down vs SWT	AT1G72160.1	SEC14 cytosolic factor family protein / phosphoglyceride transfer family protein	34.99 transport.misc
838	Cit.11147.1.S1_s_at	0.0142018	-10.735	S down vs SWT	AT1G72160.1	SEC14 cytosolic factor family protein / phosphoglyceride transfer family protein	34.99 transport.misc
27532	Cit.6436.1.S1_at	0.00100338	-2.6718	S down vs SWT	AT1G17500.1	ATPase, coupled to transmembrane movement of ions, phosphorylative mechanism	34.99 transport.misc
638	Cit.10864.1.S1_s_at	0.00281516	-4.63089	S down vs SWT	AT3G20820.1	leucine-rich repeat family protein	35.1 not assigned.no ontology
1056	Cit.11449.1.S1_s_at	0.00382088	-3.31794	S down vs SWT	AT4G05150.1	octicosapeptide/Phox/Bem1p (PB1) domain-containing protein	35.1 not assigned.no ontology
2382	Cit.12992.1.S1_s_at	0.0123598	-3.42513	S down vs SWT	AT5G23530.1	ATCXE18 (ARABIDOPSIS THALIANA CARBOXYESTERASE 18); carboxylesterase	35.1 not assigned.no ontology
3290	Cit.13949.1.S1_at	0.0259316	-2.96267	S down vs SWT	AT3G05220.1	heavy-metal-associated domain-containing protein	35.1 not assigned.no ontology
3291	Cit.13949.1.S1_s_at	0.00286562	-2.48977	S down vs SWT	AT3G05220.1	heavy-metal-associated domain-containing protein	35.1 not assigned.no ontology
3571	Cit.14210.1.S1_at	0.00407292	-2.38503	S down vs SWT	AT1G03220.1	extracellular dermal glycoprotein, putative / EDGP, putative	35.1 not assigned.no ontology
4177	Cit.14797.1.S1_s_at	0.00784633	-3.9763	S down vs SWT	AT3G26040.1	transferase family protein	35.1 not assigned.no ontology
4233	Cit.14847.1.S1_at	0.0143178	-2.66918	S down vs SWT	AT3G14172.1	other RNA	35.1 not assigned.no ontology
4687	Cit.15264.1.S1_at	0.042116	-3.24275	S down vs SWT	AT1G12663.1	Encodes a Plant thionin family protein	35.1 not assigned.no ontology
4801	Cit.15372.1.S1_at	0.000400034	-5.29391	S down vs SWT	AT1G52530.1	similar to hypothetical protein [Vitis vinifera] (GB:CAN81953.1); contains InterPro domain Hus1-like protein (InterPro:IPR007150)	35.1 not assigned.no ontology
7255	Cit.17913.1.S1_at	0.0250145	-2.28567	S down vs SWT	AT3G49190.1	condensation domain-containing protein	35.1 not assigned.no ontology
8460	Cit.19043.1.S1_at	0.00960699	-2.81254	S down vs SWT	AT1G80630.1	leucine-rich repeat family protein	35.1 not assigned.no ontology
8796	Cit.19385.1.S1_at	0.0122751	-2.67382	S down vs SWT	AT3G52370.1	FLA15 (FASCICLIN-LIKE ARABINOGALACTAN PROTEIN 15 PRECURSOR)	35.1 not assigned.no ontology
8797	Cit.19385.1.S1_s_at	0.0074568	-3.03025	S down vs SWT	AT5G06390.1	FLA17 (FASCICLIN-LIKE ARABINOGALACTAN PROTEIN 17 PRECURSOR)	35.1 not assigned.no ontology
11095	Cit.22032.1.S1_at	0.0017935	-3.10222	S down vs SWT	AT1G15490.1	hydrolase, alpha/beta fold family protein	35.1 not assigned.no ontology
11578	Cit.22550.1.S1_s_at	0.00489622	-5.39856	S down vs SWT	AT1G03220.1	extracellular dermal glycoprotein, putative / EDGP, putative	35.1 not assigned.no ontology
11908	Cit.2293.1.S1_s_at	0.0025183	-2.33346	S down vs SWT	AT5G19290.1	esterase/lipase/thioesterase family protein	35.1 not assigned.no ontology
13095	Cit.24179.1.S1_at	0.00671164	-4.5726	S down vs SWT	AT3G18850.4	LPAT5	35.1 not assigned.no ontology
13840	Cit.24992.1.S1_s_at	0.007708	-3.74441	S down vs SWT	AT1G15490.1	hydrolase, alpha/beta fold family protein	35.1 not assigned.no ontology
14152	Cit.25304.1.S1_at	0.00668572	-3.07339	S down vs SWT	AT1G67120.1	midasin-related	35.1 not assigned.no ontology
14209	Cit.25373.1.S1_s_at	0.00124762	-4.09517	S down vs SWT	AT4G05150.1	octicosapeptide/Phox/Bem1p (PB1) domain-containing protein	35.1 not assigned.no ontology
15522	Cit.26748.1.S1_s_at	0.0184701	-2.56762	S down vs SWT	AT1G15750.3	TPL/WSIP1 (WUS-INTERACTING PROTEIN 1)	35.1 not assigned.no ontology
16730	Cit.27919.1.S1_s_at	0.0189664	-2.23121	S down vs SWT	AT5G34940.2	ATGUS3 (ARABIDOPSIS THALIANA GLUCURONIDASE 3); beta-glucuronidase	35.1 not assigned.no ontology
17564	Cit.28808.1.S1_s_at	0.012781	-2.96805	S down vs SWT	AT3G14160.1	oxidoreductase, 2OG-Fe(II) oxygenase family protein	35.1 not assigned.no ontology
17611	Cit.28855.1.S1_at	0.00175637	-2.39361	S down vs SWT	AT3G26040.1	transferase family protein	35.1 not assigned.no ontology
18732	Cit.29919.1.S1_at	0.00491847	-2.30288	S down vs SWT	AT2G03780.1	translin family protein	35.1 not assigned.no ontology
18956	Cit.30122.1.S1_at	0.0249298	-2.51479	S down vs SWT	AT3G55260.1	ATHEX2/HEXO1 (BETA-HEXOSAMINIDASE 1); beta-N-acetylhexosaminidase/ hexosaminidase/ hydrolase, hydrolyzing O-glycosyl compounds	35.1 not assigned.no ontology
21127	Cit.32780.1.S1_at	0.00216057	-2.89927	S down vs SWT	AT1G19080.1	TTN10 (TITAN 10)	35.1 not assigned.no ontology
22226	Cit.34629.1.S1_at	0.0202953	-3.1548	S down vs SWT	AT3G14120.2	similar to hypothetical protein OsJ_033267 [Oryza sativa (japonica cultivar-group)] (GB:EAZ19058.1); similar to predicted protein [Physcomitrella patens subsp. patens] (GB:EDQ65731.1); similar to hypothetical protein OsI_021263 [Oryza sativa (indica	35.1 not assigned.no ontology
22423	Cit.3511.1.S1_s_at	0.0146728	-2.25272	S down vs SWT	AT3G16230.1	RNA binding / catalytic	35.1 not assigned.no ontology
24161	Cit.38478.1.S1_at	0.00471319	-3.27382	S down vs SWT	AT1G80630.1	leucine-rich repeat family protein	35.1 not assigned.no ontology
26928	Cit.5880.1.S1_s_at	0.0122725	-4.04362	S down vs SWT	AT3G08850.1	ATRAPTOR1B/RAPTOR1B (RAPTOR1); nucleotide binding / protein binding	35.1 not assigned.no ontology
27018	Cit.5967.1.S1_at	0.0029995	-2.07175	S down vs SWT	AT1G54170.1	CID3 (CTC-Interacting Domain 3)	35.1 not assigned.no ontology
27222	Cit.6152.1.S1_at	0.00250472	-2.40541	S down vs SWT	AT1G19260.1	hAT dimerisation domain-containing protein	35.1 not assigned.no ontology
28137	Cit.7011.1.S1_at	0.00154248	-2.40609	S down vs SWT	AT1G79830.1	GC5 (GOLGIN CANDIDATE 5)	35.1 not assigned.no ontology
22950	Cit.36283.1.S1_at	0.0281245	-2.26469	S down vs SWT	AT3G14010.2	CID4 (CTC-Interacting Domain 4)	35.1.41 not assigned.no ontology.hydroxyproline rich proteins
100	Cit.100.1.S1_x_at	0.0252058	-3.02819	S down vs SWT	AT1G74640.1	similar to unnamed protein product [Vitis vinifera] (GB:CAO64553.1); contains domain SSF53474 (SSF53474); contains domain G3DSA:3.40.50.1820 (G3DSA:3.40.50.1820)	35.2 not assigned.unknown
2916	Cit.13574.1.S1_at	0.0181188	-2.74289	S down vs SWT	AT5G25360.1	similar to unknown protein [Arabidopsis thaliana] (TAIR:AT4G32342.1); similar to unknown [Populus trichocarpa] (GB:ABK93715.1)	35.2 not assigned.unknown
3421	Cit.14069.1.S1_at	0.00914473	-2.6454	S down vs SWT	AT5G54530.1	similar to unknown protein [Arabidopsis thaliana] (TAIR:AT1G61667.1); similar to unnamed protein product [Vitis vinifera] (GB:CAO39087.1); contains InterPro domain Protein of unknown function DUF538 (InterPro:IPR007493)	35.2 not assigned.unknown
3754	Cit.14390.1.S1_at	0.00160785	-3.16292	S down vs SWT	AT5G50420.1	similar to unknown protein [Arabidopsis thaliana] (TAIR:AT1G53770.1); similar to unknown protein [Arabidopsis thaliana] (TAIR:AT1G17270.1); similar to Os07g0572600 [Oryza sativa (japonica cultivar-group)] (GB:NP_001060060.1); similar to hypothetical	35.2 not assigned.unknown
4354	Cit.14956.1.S1_at	0.000259271	-5.87477	S down vs SWT	AT2G22795.1	similar to unknown protein [Arabidopsis thaliana] (TAIR:AT4G37820.1); similar to unnamed protein product [Vitis vinifera] (GB:CAO17742.1)	35.2 not assigned.unknown
4355	Cit.14956.1.S1_s_at	0.00159033	-8.91101	S down vs SWT	AT2G22795.1	similar to unknown protein [Arabidopsis thaliana] (TAIR:AT4G37820.1); similar to unnamed protein product [Vitis vinifera] (GB:CAO17742.1)	35.2 not assigned.unknown
4445	Cit.15039.1.S1_at	0.00157448	-4.27437	S down vs SWT	AT1G15320.1	similar to unnamed protein product [Vitis vinifera] (GB:CAO62706.1)	35.2 not assigned.unknown
6083	Cit.16545.1.S1_at	0.000189876	-5.19466	S down vs SWT	AT1G65020.1	similar to unnamed protein product [Vitis vinifera] (GB:CAO62149.1); contains InterPro domain NERD (InterPro:IPR011528)	35.2 not assigned.unknown
6442	Cit.16900.1.S1_x_at	0.0193968	-3.10685	S down vs SWT	AT1G74640.1	similar to unnamed protein product [Vitis vinifera] (GB:CAO64553.1); contains domain SSF53474 (SSF53474); contains domain G3DSA:3.40.50.1820 (G3DSA:3.40.50.1820)	35.2 not assigned.unknown
7447	Cit.18110.1.S1_s_at	0.00831297	-3.84998	S down vs SWT	AT1G52590.1	Identical to DCC family protein At1g52590, chloroplast precursor [Arabidopsis Thaliana] (GB:Q9SSR1;GB:Q8L9T1); similar to RNase H domain-containing protein [Arabidopsis thaliana] (TAIR:AT1G24090.1); similar to unnamed protein product [Vitis vinifera]	35.2 not assigned.unknown
9032	Cit.19678.1.S1_s_at	0.00695794	-2.5795	S down vs SWT	AT2G27830.1	similar to pentatricopeptide (PPR) repeat-containing protein [Arabidopsis thaliana] (TAIR:AT4G22760.1); similar to hypothetical protein [Catharanthus roseus] (GB:CAC09928.1)	35.2 not assigned.unknown
11840	Cit.2285.1.S1_s_at	0.00516478	-3.04874	S down vs SWT	AT1G17620.1	similar to unknown protein [Arabidopsis thaliana] (TAIR:AT5G11890.1); similar to unknown [Populus trichocarpa] (GB:ABK96083.1); contains InterPro domain Harpin-induced 1 (InterPro:IPR010847)	35.2 not assigned.unknown
12834	Cit.2391.1.S1_s_at	0.00142544	-2.51061	S down vs SWT	AT5G47900.1	similar to unknown protein [Arabidopsis thaliana] (TAIR:AT5G27730.1); similar to unnamed protein product [Vitis vinifera] (GB:CAO68737.1)	35.2 not assigned.unknown
13147	Cit.24228.1.S1_s_at	0.0358129	-2.75024	S down vs SWT	AT4G24220.1	VEP1 (VEIN PATTERNING 1); binding / catalytic	35.2 not assigned.unknown
15161	Cit.26366.1.S1_at	0.0298732	-2.44585	S down vs SWT	AT1G56660.1	unknown protein	35.2 not assigned.unknown
16921	Cit.28126.1.S1_at	0.00580366	-2.65462	S down vs SWT	AT3G15810.1	similar to unknown protein [Arabidopsis thaliana] (TAIR:AT1G80120.1); similar to unknown [Populus trichocarpa] (GB:ABK95691.1); contains InterPro domain Protein of unknown function DUF567 (InterPro:IPR007612)	35.2 not assigned.unknown
18130	Cit.29379.1.S1_s_at	0.0393826	-4.93298	S down vs SWT	AT2G27830.1	similar to pentatricopeptide (PPR) repeat-containing protein [Arabidopsis thaliana] (TAIR:AT4G22760.1); similar to hypothetical protein [Catharanthus roseus] (GB:CAC09928.1)	35.2 not assigned.unknown
18479	Cit.29700.1.S1_s_at	0.00209016	-2.48752	S down vs SWT	AT3G21360.1	oxidoreductase	35.2 not assigned.unknown
18676	Cit.29868.1.S1_s_at	0.0258176	-2.69862	S down vs SWT	AT1G31130.1	similar to unknown protein [Arabidopsis thaliana] (TAIR:AT5G44860.1); similar to unnamed protein product [Vitis vinifera] (GB:CAO41960.1)	35.2 not assigned.unknown
20494	Cit.31552.1.S1_at	0.0184431	-2.89802	S down vs SWT	AT3G16270.1	binding	35.2 not assigned.unknown
21390	Cit.3327.1.S1_s_at	0.00716771	-2.81569	S down vs SWT	AT1G15860.1	calcium ion binding	35.2 not assigned.unknown
21395	Cit.3328.1.S1_at	0.00651855	-2.42117	S down vs SWT	AT1G15860.1	calcium ion binding	35.2 not assigned.unknown
23264	Cit.36859.1.S1_at	0.00639989	-2.55494	S down vs SWT	AT1G80060.1	similar to unknown protein [Arabidopsis thaliana] (TAIR:AT4G32270.1); similar to unnamed protein product [Vitis vinifera] (GB:CAO62709.1); contains InterPro domain Ubiquitin; (InterPro:IPR000626)	35.2 not assigned.unknown
23578	Cit.37404.1.S1_at	0.00543661	-2.75789	S down vs SWT	AT5G46220.1	similar to unknown protein [Arabidopsis thaliana] (TAIR:AT1G28240.1); similar to unnamed protein product [Vitis vinifera] (GB:CAO14440.1); contains InterPro domain Protein of unknown function DUF616 (InterPro:IPR006852)	35.2 not assigned.unknown
25064	Cit.40439.1.S1_at	0.0111059	-2.9029	S down vs SWT	AT4G14746.1	similar to unnamed protein product [Vitis vinifera] (GB:CAO71220.1); contains InterPro domain EGF (InterPro:IPR006210)	35.2 not assigned.unknown
25565	Cit.454.1.S1_s_at	0.0101352	-2.87262	S down vs SWT	AT1G15370.1	similar to unnamed protein product [Vitis vinifera] (GB:CAO62746.1); contains InterPro domain Longin-like; (InterPro:IPR011012)	35.2 not assigned.unknown
25939	Cit.4933.1.S1_at	0.0055264	-2.42859	S down vs SWT	AT3G21360.1	oxidoreductase	35.2 not assigned.unknown
26007	Cit.5002.1.S1_s_at	0.000976511	-3.27448	S down vs SWT	AT1G80310.1	sulfate transmembrane transporter	35.2 not assigned.unknown
26482	Cit.5477.1.S1_s_at	0.0074951	-4.94427	S down vs SWT	AT1G31130.1	similar to unknown protein [Arabidopsis thaliana] (TAIR:AT5G44860.1); similar to unnamed protein product [Vitis vinifera] (GB:CAO41960.1)	35.2 not assigned.unknown
26527	Cit.5515.1.S1_at	0.0155227	-3.11581	S down vs SWT	AT4G24750.1	similar to rhodanese-like domain-containing protein [Arabidopsis thaliana] (TAIR:AT3G08920.1); similar to unnamed protein product [Vitis vinifera] (GB:CAO64218.1); contains InterPro domain Rhodanese-like (InterPro:IPR001763)	35.2 not assigned.unknown
28684	Cit.7534.1.S1_at	0.00537851	-9.89467	S down vs SWT	AT5G49015.1	Expressed protein	35.2 not assigned.unknown
30072	Cit.9649.1.S1_s_at	0.036048	-2.68942	S down vs SWT	AT1G19180.1	JAZ1/TIFY10A (JASMONATE-ZIM-DOMAIN PROTEIN 1); protein binding	35.2 not assigned.unknown

## Sheet: M
Supplemental Table S1. List of differentially expressed genes (including annotation and MapManBin) between the wild types and ECMs
Column #	Probeset ID	p-value(M-33 vs. WT)	Fold-Change(M-33 vs. WT)	Fold-Change(M-33 vs. WT)	Arabidopsis Accession	Description	MapManBin
up-regulated genes
27371	Cit.6286.1.S1_at	0.00087188	1.64785	RM33 up vs WT33	AT3G22800.1	leucine-rich repeat family protein / extensin family protein	10.5.3 cell wall.cell wall proteins.LRR
7153	Cit.17790.1.S1_at	0.00215985	1.62106	RM33 up vs WT33	AT2G43150.1	proline-rich extensin-like family protein	10.5.4 cell wall.cell wall proteins.HRGP
6829	Cit.17380.1.S1_at	0.00493899	1.86539	RM33 up vs WT33	AT4G30380.1	EXLB2 (EXPANSIN-LIKE B2 PRECURSOR)	10.7 cell wall.modification
12034	Cit.23070.1.S1_at	0.0180407	1.50006	RM33 up vs WT33	AT3G22960.1	PKP-ALPHA/PKP1 (PLASTIDIAL PYRUVATE KINASE 1); pyruvate kinase	11.1.30 lipid metabolism.FA synthesis and FA elongation.pyruvate kinase
20684	Cit.31983.1.S1_at	0.00698263	1.56625	RM33 up vs WT33	AT3G15850.1	FAD5 (FATTY ACID DESATURASE 5); oxidoreductase	11.2.1 lipid metabolism.FA desaturation.desaturase
2486	Cit.13114.1.S1_s_at	0.023404	1.55516	RM33 up vs WT33	AT3G11430.1	ATGPAT5/GPAT5 (GLYCEROL-3-PHOSPHATE ACYLTRANSFERASE 5); 1-acylglycerol-3-phosphate O-acyltransferase/ acyltransferase/ organic anion transmembrane transporter	11.3 lipid metabolism.Phospholipid synthesis
15355	Cit.26572.1.S1_at	0.00450185	2.25622	RM33 up vs WT33	AT1G45201.1	similar to triacylglycerol lipase [Arabidopsis thaliana] (TAIR:AT5G42930.1); similar to lipase class 3 family protein [Arabidopsis thaliana] (TAIR:AT5G67050.1); similar to unnamed protein product [Vitis vinifera] (GB:CAO61357.1); contains InterPro do	11.9.2 lipid metabolism.lipid degradation.lipases
1861	Cit.12427.1.S1_at	0.031649	1.7878	RM33 up vs WT33	AT4G39700.1	heavy-metal-associated domain-containing protein / copper chaperone (CCH)-related	15.2 metal handling.binding, chelation and storage
3981	Cit.14611.1.S1_at	0.0360381	1.69755	RM33 up vs WT33	AT1G78950.1	beta-amyrin synthase, putative	16.1.5 secondary metabolism.isoprenoids.terpenoids
11448	Cit.2241.1.S1_s_at	0.0498282	1.83863	RM33 up vs WT33	AT2G37040.1	PAL1 (PHE AMMONIA LYASE 1); phenylalanine ammonia-lyase	16.2.1.1 secondary metabolism.phenylpropanoids.lignin biosynthesis.PAL
30240	Cit.9942.1.S1_x_at	0.0255857	1.63805	RM33 up vs WT33	AT4G37990.1	ELI3-2 (ELICITOR-ACTIVATED GENE 3)	16.2.1.10 secondary metabolism.phenylpropanoids.lignin biosynthesis.CAD
18123	Cit.29372.1.S1_s_at	0.0504382	2.06988	RM33 up vs WT33	AT2G30490.1	ATC4H/C4H/CYP73A5 (CINNAMATE 4-HYDROXYLASE, CINNAMATE-4-HYDROXYLASE); trans-cinnamate 4-monooxygenase	16.2.1.2 secondary metabolism.phenylpropanoids.lignin biosynthesis.C4H
21892	Cit.34.1.S1_s_at	0.0122802	1.91336	RM33 up vs WT33	AT2G30490.1	ATC4H/C4H/CYP73A5 (CINNAMATE 4-HYDROXYLASE, CINNAMATE-4-HYDROXYLASE); trans-cinnamate 4-monooxygenase	16.2.1.2 secondary metabolism.phenylpropanoids.lignin biosynthesis.C5H
4195	Cit.14813.1.S1_s_at	0.0245068	2.01867	RM33 up vs WT33	AT4G36220.1	FAH1 (FERULATE-5-HYDROXYLASE 1); ferulate 5-hydroxylase	16.2.1.8 secondary metabolism.phenylpropanoids.lignin biosynthesis.F5H
5815	Cit.16301.1.S1_at	0.030889	2.98036	RM33 up vs WT33	AT2G20340.1	tyrosine decarboxylase, putative	16.4.1 secondary metabolism.N misc.alkaloid-like
24505	Cit.39117.1.S1_at	0.0179619	1.69553	RM33 up vs WT33	AT2G44800.1	oxidoreductase, 2OG-Fe(II) oxygenase family protein	16.8.4 secondary metabolism.flavonoids.flavonols
18483	Cit.29704.1.S1_s_at	0.029233	1.84724	RM33 up vs WT33	AT4G00880.1	auxin-responsive family protein	17.2.3 hormone metabolism.auxin.induced-regulated-responsive-activated
23145	Cit.3662.1.S1_s_at	0.0158452	2.30256	RM33 up vs WT33	AT1G60710.1	ATB2; oxidoreductase	17.2.3 hormone metabolism.auxin.induced-regulated-responsive-activated
30024	Cit.9564.1.S1_at	0.0195545	1.63965	RM33 up vs WT33	AT1G60710.1	ATB2; oxidoreductase	17.2.3 hormone metabolism.auxin.induced-regulated-responsive-activated
21072	Cit.32640.1.S1_at	0.0381739	1.78668	RM33 up vs WT33	AT5G54000.1	oxidoreductase, 2OG-Fe(II) oxygenase family protein	17.5.1 hormone metabolism.ethylene.synthesis-degradation
4664	Cit.15242.1.S1_at	0.008501	4.0902	RM33 up vs WT33	AT3G54420.1	ATEP3 (Arabidopsis thaliana chitinase class IV); chitinase	20.1 stress.biotic
4832	Cit.15404.1.S1_at	0.00629489	5.66831	RM33 up vs WT33	AT4G33720.1	pathogenesis-related protein, putative	20.1 stress.biotic
6706	Cit.1727.1.S1_s_at	0.000400791	4.85794	RM33 up vs WT33	AT3G54420.1	ATEP3 (Arabidopsis thaliana chitinase class IV); chitinase	20.1 stress.biotic
8073	Cit.18677.1.S1_s_at	0.00107192	4.37176	RM33 up vs WT33	AT3G54420.1	ATEP3 (Arabidopsis thaliana chitinase class IV); chitinase	20.1 stress.biotic
11614	Cit.22589.1.S1_s_at	0.0285675	2.13224	RM33 up vs WT33	AT2G38870.1	protease inhibitor, putative	20.1 stress.biotic
19039	Cit.302.1.S1_s_at	0.0185661	1.5204	RM33 up vs WT33	AT3G12500.1	ATHCHIB (BASIC CHITINASE); chitinase	20.1 stress.biotic
26845	Cit.580.1.S1_x_at	0.0374637	2.04654	RM33 up vs WT33	AT3G04720.1	PR4 (PATHOGENESIS-RELATED 4)	20.1 stress.biotic
28679	Cit.753.1.S1_x_at	0.0468328	2.28064	RM33 up vs WT33	AT3G04720.1	PR4 (PATHOGENESIS-RELATED 4)	20.1 stress.biotic
29998	Cit.9532.1.S1_s_at	0.0315279	1.56674	RM33 up vs WT33	AT4G38660.1	thaumatin, putative	20.1 stress.biotic
8952	Cit.19571.1.S1_s_at	0.0243462	1.82076	RM33 up vs WT33	AT1G58170.1	disease resistance-responsive protein-related / dirigent protein-related	20.1.7 stress.biotic.PR-proteins
8892	Cit.19496.1.S1_at	0.0470902	1.52344	RM33 up vs WT33	AT5G37670.1	15.7 kDa class I-related small heat shock protein-like (HSP15.7-CI)	20.2.1 stress.abiotic.heat
18730	Cit.29917.1.S1_s_at	0.0353943	1.59563	RM33 up vs WT33	AT5G06910.1	ATJ6 (ARABIDOPSIS J-DOMAIN PROTEIN 6); heat shock protein binding / unfolded protein binding	20.2.1 stress.abiotic.heat
8319	Cit.18912.1.S1_x_at	0.0377704	2.29808	RM33 up vs WT33	AT5G39150.1	germin-like protein, putative	20.2.99 stress.abiotic.unspecified
11216	Cit.22157.1.S1_at	0.0135797	4.35031	RM33 up vs WT33	AT5G15780.1	pollen Ole e 1 allergen and extensin family protein	20.2.99 stress.abiotic.unspecified
29502	Cit.8648.1.S1_at	0.00224731	1.67056	RM33 up vs WT33	AT5G39150.1	germin-like protein, putative	20.2.99 stress.abiotic.unspecified
29503	Cit.8649.1.S1_x_at	0.041792	1.77896	RM33 up vs WT33	AT5G39150.1	germin-like protein, putative	20.2.99 stress.abiotic.unspecified
29908	Cit.935.1.S1_at	0.0152483	3.25488	RM33 up vs WT33	AT1G18980.1	germin-like protein, putative	20.2.99 stress.abiotic.unspecified
3736	Cit.14375.1.S1_x_at	0.0129134	1.65077	RM33 up vs WT33	AT4G11600.1	ATGPX6 (GLUTATHIONE PEROXIDASE 6); glutathione peroxidase	21.2.2 redox.ascorbate and glutathione.glutathione
5168	Cit.15711.1.S1_at	0.0457259	1.71949	RM33 up vs WT33	AT1G28480.1	GRX480; thiol-disulfide exchange intermediate	21.4 redox.glutaredoxins
14605	Cit.25773.1.S1_s_at	0.00859385	1.61884	RM33 up vs WT33	AT5G08170.1	ATAIH/EMB1873 (AGMATINE IMINOHYDROLASE); agmatine deiminase	22.1.4 polyamine metabolism.synthesis.agmatine deiminase
5022	Cit.1558.1.S1_at	0.00978027	2.08473	RM33 up vs WT33	AT3G23600.1	dienelactone hydrolase family protein	26.1 misc.misc2
14360	Cit.25526.1.S1_at	0.0319875	1.52332	RM33 up vs WT33	AT3G14620.1	CYP72A8 (cytochrome P450, family 72, subfamily A, polypeptide 8); oxygen binding	26.10 misc.cytochrome P450
26969	Cit.5920.1.S1_at	0.047909	3.06114	RM33 up vs WT33	AT3G26290.1	CYP71B26 (cytochrome P450, family 71, subfamily B, polypeptide 26); oxygen binding	26.10 misc.cytochrome P450
26970	Cit.5920.1.S1_s_at	0.028349	1.93761	RM33 up vs WT33	AT3G26290.1	CYP71B26 (cytochrome P450, family 71, subfamily B, polypeptide 26); oxygen binding	26.10 misc.cytochrome P450
2947	Cit.13606.1.S1_at	0.0261088	2.26566	RM33 up vs WT33	AT5G58390.1	peroxidase, putative	26.12 misc.peroxidases
3197	Cit.13855.1.S1_at	0.0114403	3.00985	RM33 up vs WT33	AT1G68850.1	peroxidase, putative	26.12 misc.peroxidases
7629	Cit.1827.1.S1_at	0.0330868	1.97247	RM33 up vs WT33	AT5G06730.1	peroxidase, putative	26.12 misc.peroxidases
7630	Cit.1827.1.S1_s_at	0.033522	2.38141	RM33 up vs WT33	AT5G06730.1	peroxidase, putative	26.12 misc.peroxidases
15243	Cit.26455.1.S1_at	0.00325021	2.45435	RM33 up vs WT33	AT5G67400.1	peroxidase 73 (PER73) (P73) (PRXR11)	26.12 misc.peroxidases
19655	Cit.30798.1.S1_at	0.00015412	2.79134	RM33 up vs WT33	AT5G05340.1	peroxidase, putative	26.12 misc.peroxidases
29429	Cit.8514.1.S1_x_at	0.000192929	1.61373	RM33 up vs WT33	AT2G38380.1	peroxidase 22 (PER22) (P22) (PRXEA) / basic peroxidase E	26.12 misc.peroxidases
29431	Cit.8515.1.S1_s_at	0.0079344	1.7013	RM33 up vs WT33	AT5G06720.1	peroxidase, putative	26.12 misc.peroxidases
3396	Cit.14047.1.S1_s_at	0.0263584	1.8532	RM33 up vs WT33	AT1G11330.1	S-locus lectin protein kinase family protein	26.16 misc.myrosinases-lectin-jacalin
6783	Cit.17337.1.S1_at	0.0416835	1.65773	RM33 up vs WT33	AT5G20230.1	ATBCB (ARABIDOPSIS BLUE-COPPER-BINDING PROTEIN); copper ion binding	26.19 misc.plastocyanin-like
26506	Cit.5498.1.S1_at	0.0222475	2.42774	RM33 up vs WT33	AT5G07475.1	plastocyanin-like domain-containing protein	26.19 misc.plastocyanin-like
10869	Cit.21798.1.S1_at	0.0254826	1.83053	RM33 up vs WT33	AT2G36760.1	UGT73C2 (UDP-GLUCOSYL TRANSFERASE 73C2); UDP-glycosyltransferase/ transferase, transferring glycosyl groups / transferase, transferring hexosyl groups	26.2 misc.UDP glucosyl and glucoronyl transferases
2601	Cit.13240.1.S1_at	0.0116111	1.71688	RM33 up vs WT33	AT1G55260.1	lipid binding	26.21 misc.protease inhibitor/seed storage/lipid transfer protein (LTP) family protein
6162	Cit.16616.1.S1_at	0.0310836	1.76964	RM33 up vs WT33	AT2G48130.1	protease inhibitor/seed storage/lipid transfer protein (LTP) family protein	26.21 misc.protease inhibitor/seed storage/lipid transfer protein (LTP) family protein
24262	Cit.38640.1.S1_at	0.0373264	2.0424	RM33 up vs WT33	AT2G48130.1	protease inhibitor/seed storage/lipid transfer protein (LTP) family protein	26.21 misc.protease inhibitor/seed storage/lipid transfer protein (LTP) family protein
26384	Cit.5383.1.S1_at	0.0351223	2.15565	RM33 up vs WT33	AT5G45910.1	GDSL-motif lipase/hydrolase family protein	26.28 misc.GDSL-motif lipase
3894	Cit.14522.1.S1_at	0.00185093	1.54442	RM33 up vs WT33	AT1G68560.1	ATXYL1/XYL1 (ALPHA-XYLOSIDASE 1); alpha-N-arabinofuranosidase/ hydrolase, hydrolyzing O-glycosyl compounds / xylan 1,5-beta-xylosidase	26.3 misc.gluco-, galacto- and mannosidases
12887	Cit.23967.1.S1_s_at	0.0105866	1.9988	RM33 up vs WT33	AT1G68560.1	ATXYL1/XYL1 (ALPHA-XYLOSIDASE 1); alpha-N-arabinofuranosidase/ hydrolase, hydrolyzing O-glycosyl compounds / xylan 1,4-beta-xylosidase	26.3 misc.gluco-, galacto- and mannosidases
30108	Cit.9703.1.S1_at	0.00251684	3.2464	RM33 up vs WT33	AT3G57270.1	BG1 (BETA-1,3-GLUCANASE 1); hydrolase, hydrolyzing O-glycosyl compounds	26.4 misc.beta 1,3 glucan hydrolases
1012	Cit.11394.1.S1_s_at	0.0340915	2.31416	RM33 up vs WT33	AT2G29420.1	ATGSTU7 (GLUTATHIONE S-TRANSFERASE 25); glutathione transferase	26.9 misc.glutathione S transferases
29790	Cit.916.1.S1_at	0.0198657	2.59627	RM33 up vs WT33	AT5G02790.1	In2-1 protein, putative	26.9 misc.glutathione S transferases
6591	Cit.17151.1.S1_s_at	0.0191544	1.86305	RM33 up vs WT33	AT4G20280.1	TAF11 (TBP-ASSOCIATED FACTOR 11); transcription initiation factor	27.2 RNA.transcription
21945	Cit.341.1.S1_s_at	0.045527	2.02971	RM33 up vs WT33	AT5G13080.1	WRKY75 (WRKY DNA-BINDING PROTEIN 75); transcription factor	27.3.32 RNA.regulation of transcription.WRKY domain transcription factor family
16913	Cit.28117.1.S1_s_at	0.0241277	1.79595	RM33 up vs WT33	AT5G33340.1	CDR1 (CONSTITUTIVE DISEASE RESISTANCE 1); aspartic-type endopeptidase/ pepsin A	27.3.99 RNA.regulation of transcription.unclassified
25265	Cit.4224.1.S1_at	0.026931	1.67962	RM33 up vs WT33	AT3G25882.1	NIMIN-2 (NIM1-INTERACTING 2)	27.3.99 RNA.regulation of transcription.unclassified
23715	Cit.37649.1.S1_at	0.0306923	1.54623	RM33 up vs WT33	AT1G01370.1	HTR12 (CENTROMERIC HISTONE H3); DNA binding	28.1 DNA.synthesis/chromatin structure
29644	Cit.8886.1.S1_at	0.049904	1.56081	RM33 up vs WT33	AT4G16720.1	60S ribosomal protein L15 (RPL15A)	29.2.1.2.2.15 Protein.synthesis.ribosomal protein.eukaryotic.60S subunit.L15
28097	Cit.6969.1.S1_s_at	0.0432573	1.54352	RM33 up vs WT33	AT4G15000.1	60S ribosomal protein L27 (RPL27C)	29.2.1.2.2.27 protein.synthesis.ribosomal protein.eukaryotic.60S subunit.L27
6687	Cit.17250.1.S1_at	0.0299333	1.54103	RM33 up vs WT33	AT5G50810.1	TIM8 (Arabidopsis thaliana translocase inner membrane subunit 8); P-P-bond-hydrolysis-driven protein transmembrane transporter	29.3.2 protein.targeting.mitochondria
6466	Cit.16960.1.S1_x_at	0.0298164	1.88827	RM33 up vs WT33	AT5G03240.2	UBQ3 (POLYUBIQUITIN 3); protein binding	29.5.11.1 protein.degradation.ubiquitin.ubiquitin
8907	Cit.19513.1.S1_at	0.0328387	1.92214	RM33 up vs WT33	AT3G50930.1	AAA-type ATPase family protein	29.5.9 protein.degradation.AAA type
17078	Cit.28300.1.S1_at	0.000616003	3.75505	RM33 up vs WT33	AT1G65800.1	ARK2 (Arabidopsis Receptor Kinase 2); kinase	30.2.24 signalling.receptor kinases.S-locus glycoprotein like
7443	Cit.18105.1.S1_s_at	0.00238765	2.21122	RM33 up vs WT33	AT5G42380.1	CML37/CML39; calcium ion binding	30.3 signalling.calcium
2221	Cit.12816.1.S1_s_at	0.0514919	2.02929	RM33 up vs WT33	AT2G38750.1	ANNAT4 (ANNEXIN ARABIDOPSIS 4); calcium ion binding / calcium-dependent phospholipid binding	31.1 cell.organisation
25475	Cit.4452.1.S1_at	0.0300985	1.52139	RM33 up vs WT33	AT1G60430.1	ARPC3 (actin-related protein C3); structural molecule	31.1 cell.organisation
24531	Cit.39178.1.S1_s_at	0.0371276	4.50012	RM33 up vs WT33	AT5G06760.1	late embryogenesis abundant group 1 domain-containing protein / LEA group 1 domain-containing protein	33.2 development.late embryogenesis abundant
4285	Cit.14892.1.S1_at	0.0298514	1.55567	RM33 up vs WT33	AT3G03270.2	universal stress protein (USP) family protein / early nodulin ENOD18 family protein	33.99 development.unspecified
2714	Cit.13362.1.S1_at	0.015605	1.56775	RM33 up vs WT33	AT5G62290.1	nucleotide-sensitive chloride conductance regulator (ICln) family protein	34.18 transport.unspecified anions
6796	Cit.17349.1.S1_at	0.0198852	1.58508	RM33 up vs WT33	AT1G17810.1	BETA-TIP (BETA-TONOPLAST INTRINSIC PROTEIN); water channel	34.19.2 transport.Major Intrinsic Proteins.TIP
30190	Cit.9845.1.S1_s_at	0.0448648	1.94554	RM33 up vs WT33	AT4G01470.1	GAMMA-TIP3/TIP1;3 (tonoplast intrinsic protein 1;3); water channel	34.19.2 transport.Major Intrinsic Proteins.TIP
4177	Cit.14797.1.S1_s_at	0.0202817	1.52423	RM33 up vs WT33	AT3G26040.1	transferase family protein	35.1 not assigned.no ontology
4979	Cit.15542.1.S1_at	0.00163679	2.53747	RM33 up vs WT33	AT5G41040.1	transferase family protein	35.1 not assigned.no ontology
13579	Cit.24699.1.S1_at	0.0272692	1.9076	RM33 up vs WT33	AT4G20390.1	integral membrane family protein	35.1 not assigned.no ontology
16819	Cit.28003.1.S1_at	0.00475355	1.92358	RM33 up vs WT33	AT3G24420.1	hydrolase, alpha/beta fold family protein	35.1 not assigned.no ontology
18856	Cit.30028.1.S1_s_at	0.0498116	1.85815	RM33 up vs WT33	AT3G24420.1	hydrolase, alpha/beta fold family protein	35.1 not assigned.no ontology
20099	Cit.31194.1.S1_at	0.0258169	1.50039	RM33 up vs WT33	AT1G65590.1	ATHEX1/HEXO3 (BETA-HEXOSAMINIDASE 3); beta-N-acetylhexosaminidase/ hexosaminidase	35.1 not assigned.no ontology
24274	Cit.38661.1.S1_at	0.00143745	1.77386	RM33 up vs WT33	AT3G14810.1	mechanosensitive ion channel domain-containing protein / MS ion channel domain-containing protein	35.1 not assigned.no ontology
25413	Cit.4377.1.S1_s_at	0.00238711	1.53666	RM33 up vs WT33	AT1G47480.1	hydrolase	35.1 not assigned.no ontology
27276	Cit.6202.1.S1_at	0.0468354	1.76852	RM33 up vs WT33	AT2G22125.1	binding	35.1.19 not assigned.no ontology.C2 domain-containing protein
23628	Cit.37479.1.S1_at	0.0291532	5.7527	RM33 up vs WT33	AT4G38080.1	hydroxyproline-rich glycoprotein family protein	35.1.41 not assigned.no ontology.hydroxyproline rich proteins
25393	Cit.4353.1.S1_at	0.0235269	5.42942	RM33 up vs WT33	AT5G09530.1	hydroxyproline-rich glycoprotein family protein	35.1.41 not assigned.no ontology.hydroxyproline rich proteins
25394	Cit.4353.1.S1_s_at	0.0240763	8.69024	RM33 up vs WT33	AT5G09530.1	hydroxyproline-rich glycoprotein family protein	35.1.41 not assigned.no ontology.hydroxyproline rich proteins
2088	Cit.1268.1.S1_s_at	0.0284958	2.12829	RM33 up vs WT33	AT4G13500.1	similar to unknown protein [Arabidopsis thaliana] (TAIR:AT2G05310.1); similar to unnamed protein product [Vitis vinifera] (GB:CAO41162.1)	35.2 not assigned.unknown
4192	Cit.14810.1.S1_s_at	0.0334108	2.41995	RM33 up vs WT33	AT1G52140.1	similar to unknown protein [Arabidopsis thaliana] (TAIR:AT3G16330.1); similar to hypothetical protein [Vitis vinifera] (GB:CAN64915.1)	35.2 not assigned.unknown
4354	Cit.14956.1.S1_at	0.0379429	1.63637	RM33 up vs WT33	AT2G22795.1	similar to unknown protein [Arabidopsis thaliana] (TAIR:AT4G37820.1); similar to unnamed protein product [Vitis vinifera] (GB:CAO17742.2)	35.2 not assigned.unknown
4355	Cit.14956.1.S1_s_at	0.0312629	1.50094	RM33 up vs WT33	AT2G22795.1	similar to unknown protein [Arabidopsis thaliana] (TAIR:AT4G37820.1); similar to unnamed protein product [Vitis vinifera] (GB:CAO17742.1)	35.2 not assigned.unknown
4560	Cit.15150.1.S1_at	0.000593609	1.54155	RM33 up vs WT33	ATMG00810.1	hypothetical protein	35.2 not assigned.unknown
24014	Cit.38228.1.S1_at	0.0201012	1.73871	RM33 up vs WT33	AT5G38660.1	APE1 (ACCLIMATION OF PHOTOSYNTHESIS TO ENVIRONMENT)	35.2 not assigned.unknown
27628	Cit.6523.1.S1_at	0.0102573	1.56424	RM33 up vs WT33	AT2G31725.1	similar to unknown protein [Arabidopsis thaliana] (TAIR:AT1G05730.1); similar to hypothetical protein [Vitis vinifera] (GB:CAN73933.1); contains InterPro domain Protein of unknown function DUF842, eukaryotic (InterPro:IPR008560)	35.2 not assigned.unknown
28765	Cit.761.1.S1_at	0.0435063	1.7887	RM33 up vs WT33	AT1G49660.1	ATCXE5 (ARABIDOPSIS THALIANA CARBOXYESTERASE 5); carboxylesterase	35.2 not assigned.unknown
28766	Cit.761.1.S1_x_at	0.0486527	1.6074	RM33 up vs WT33	AT1G49660.1	ATCXE5 (ARABIDOPSIS THALIANA CARBOXYESTERASE 5); carboxylesterase	35.2 not assigned.unknown
3402	Cit.14052.1.S1_s_at	0.0466783	1.65514	RM33 up vs WT33	AT3G25530.1	ATGHBDH/GHBDH; 3-hydroxybutyrate dehydrogenase/ phosphogluconate dehydrogenase (decarboxylating)	7.1.3 OPP.oxidative PP.6-phosphogluconate dehydrogenase
down-regulated genes
21823	Cit.3390.1.S1_at	0.000316465	-1.64393	RM33 down vs WT33	AT5G22740.1	ATCSLA02 (Cellulose synthase-like A2); transferase, transferring glycosyl groups	10.2 cell wall.cellulose synthesis
6460	Cit.16941.1.S1_s_at	0.0283823	-1.73325	RM33 down vs WT33	AT3G22440.1	hydroxyproline-rich glycoprotein family protein	10.5.4 cell wall.cell wall proteins.HRGP
28291	Cit.7156.1.S1_at	0.00905966	-1.62816	RM33 down vs WT33	AT1G23460.1	polygalacturonase	10.6.3 cell wall.degradation.pectate lyases and polygalacturonases
24336	Cit.38787.1.S1_s_at	0.0293147	-1.5365	RM33 down vs WT33	AT2G47240.1	long-chain-fatty-acid--CoA ligase family protein / long-chain acyl-CoA synthetase family protein	11.1.9 lipid metabolism.FA synthesis and FA elongation.long chain fatty acid CoA ligase
15109	Cit.26307.1.S1_s_at	0.0434709	-1.95114	RM33 down vs WT33	AT2G38540.1	LP1 (nonspecific lipid transfer protein 1)	11.6 lipid metabolism.lipid transfer proteins etc
1551	Cit.12050.1.S1_s_at	0.0162048	-2.23622	RM33 down vs WT33	AT5G14180.1	MPL1 (MYZUS PERSICAE-INDUCED LIPASE 1); catalytic	11.9.2.1 lipid metabolism.lipid degradation.lipases.triacylglycerol lipase
19772	Cit.30903.1.S1_at	0.0373764	-1.89709	RM33 down vs WT33	AT5G04740.1	ACT domain-containing protein	13 amino acid metabolism
5635	Cit.16138.1.S1_at	0.04112	-1.53665	RM33 down vs WT33	AT5G11380.1	DXPS3 (1-DEOXY-D-XYLULOSE 5-PHOSPHATE SYNTHASE 3); 1-deoxy-D-xylulose-5-phosphate synthase	16.1.1.1 secondary metabolism.isoprenoids.non-mevalonate pathway.DXS
7232	Cit.17889.1.S1_s_at	0.0212907	-1.66888	RM33 down vs WT33	AT1G76490.1	HMG1 (3-HYDROXY-3-METHYLGLUTARYL COA REDUCTASE)	16.1.2.3 secondary metabolism.isoprenoids.mevalonate pathway.HMG-CoA reductase
12053	Cit.23097.1.S1_s_at	0.0378068	-1.68049	RM33 down vs WT33	AT1G76490.1	HMG1 (3-HYDROXY-3-METHYLGLUTARYL COA REDUCTASE)	16.1.2.3 secondary metabolism.isoprenoids.mevalonate pathway.HMG-CoA reductase
14339	Cit.25507.1.S1_at	0.0385114	-1.50547	RM33 down vs WT33	AT5G49555.1	amine oxidase-related	16.1.4 secondary metabolism.isoprenoids.carotenoids
28124	Cit.6998.1.S1_at	0.0494385	-1.71757	RM33 down vs WT33	AT1G03940.1	transferase family protein	16.8.1.21 secondary metabolism.flavonoids.anthocyanins.anthocyanin 5-aromatic acyltransferase
5169	Cit.15712.1.S1_at	0.0305327	-2.37335	RM33 down vs WT33	AT1G72430.1	auxin-responsive protein-related	17.2.3 hormone metabolism.auxin.induced-regulated-responsive-activated
1795	Cit.1235.1.S1_s_at	0.0246636	-3.99276	RM33 down vs WT33	AT1G05010.1	EFE (ETHYLENE FORMING ENZYME)	17.5.1.2 hormone metabolism.ethylene.synthesis-degradation.1-aminocyclopropane-1-carboxylate oxidase
12219	Cit.23259.1.S1_s_at	0.0185633	-1.62848	RM33 down vs WT33	AT1G18250.2	ATLP-1 (Arabidopsis thaumatin-like protein 1)	20.1 stress.biotic
2091	Cit.12682.1.S1_at	0.0154907	-1.64889	RM33 down vs WT33	AT3G14460.1	disease resistance protein (NBS-LRR class), putative	20.1.7 stress.biotic.PR-proteins
23150	Cit.36633.1.S1_s_at	0.0272992	-1.71685	RM33 down vs WT33	AT1G74310.1	ATHSP101 (HEAT SHOCK PROTEIN 101); ATP binding / ATPase	20.2.1 stress.abiotic.heat
19428	Cit.30576.1.S1_s_at	0.0392639	-1.52507	RM33 down vs WT33	AT2G26150.1	ATHSFA2 (Arabidopsis thaliana heat shock transcription factor A2); DNA binding / transcription factor	20.2.1 stress.abiotic.heat; 27.3.23 RNA.regulation of transcription.HSF,Heat-shock transcription factor family
733	Cit.10997.1.S1_at	0.00771994	-2.5641	RM33 down vs WT33	AT1G13710.1	CYP78A5 (cytochrome P450, family 78, subfamily A, polypeptide 5); oxygen binding	26.10 misc.cytochrome P450
5132	Cit.15680.1.S1_at	0.019699	-1.75669	RM33 down vs WT33	AT5G04660.1	CYP77A4 (cytochrome P450, family 77, subfamily A, polypeptide 4); oxygen binding	26.10 misc.cytochrome P450
18974	Cit.30139.1.S1_at	0.00177273	-1.59781	RM33 down vs WT33	AT5G53870.1	plastocyanin-like domain-containing protein	26.19 misc.plastocyanin-like
29850	Cit.9272.1.S1_at	0.0299068	-1.75619	RM33 down vs WT33	AT3G21760.1	UDP-glucoronosyl/UDP-glucosyl transferase family protein	26.2 misc.UDP glucosyl and glucoronyl transferases
1435	Cit.11915.1.S1_s_at	0.0236065	-2.28905	RM33 down vs WT33	AT1G12100.1	lipid binding	26.21 misc.protease inhibitor/seed storage/lipid transfer protein (LTP) family protein
28816	Cit.7658.1.S1_at	0.038321	-1.6856	RM33 down vs WT33	AT5G50600.1	ATHSD1 (HYDROXYSTEROID DEHYDROGENASE 1); oxidoreductase	26.22 misc.short chain dehydrogenase/reductase (SDR)
6597	Cit.17157.1.S1_s_at	0.0127384	-1.73307	RM33 down vs WT33	AT4G25650.1	ACD1-LIKE; electron carrier	26.30 misc.other Ferredoxins and Rieske domain
19628	Cit.30776.1.S1_at	0.0384997	-1.59019	RM33 down vs WT33	AT1G44820.1	aminoacylase, putative / N-acyl-L-amino-acid amidohydrolase, putative	26.8 misc.nitrilases, *nitrile lyases, berberine bridge enzymes, reticuline oxidases, troponine reductases
3588	Cit.14226.1.S1_s_at	0.00194753	-1.50302	RM33 down vs WT33	AT1G05460.1	SDE3 (SILENCING DEFECTIVE)	27.1.2 RNA.processing.RNA helicase
27535	Cit.6439.1.S1_at	0.0120043	-1.60467	RM33 down vs WT33	AT1G32490.1	EMB2733/ESP3 (EMBRYO DEFECTIVE 2733); ATP-dependent RNA helicase	27.1.2 RNA.processing.RNA helicase
27536	Cit.6439.1.S1_s_at	0.0307923	-2.06017	RM33 down vs WT33	AT1G32490.1	EMB2733/ESP3 (EMBRYO DEFECTIVE 2733); ATP-dependent RNA helicase	27.1.2 RNA.processing.RNA helicase
6345	Cit.16784.1.S1_at	0.0235741	-2.10082	RM33 down vs WT33	AT5G66730.1	zinc finger (C2H2 type) family protein	27.3.11 RNA.regulation of transcription.C2H2 zinc finger family
18900	Cit.30069.1.S1_at	0.0169218	-1.5674	RM33 down vs WT33	AT1G25550.1	myb family transcription factor	27.3.20 RNA.regulation of transcription.G2-like transcription factor family, GARP
3758	Cit.14394.1.S1_s_at	0.00385647	-1.54129	RM33 down vs WT33	AT4G00730.1	ANL2 (ANTHOCYANINLESS 2); transcription factor	27.3.22 RNA.regulation of transcription.HB,Homeobox transcription factor family
5831	Cit.16313.1.S1_s_at	0.00151876	-2.03471	RM33 down vs WT33	AT1G62360.1	STM (SHOOT MERISTEMLESS); transcription factor	27.3.22 RNA.regulation of transcription.HB,Homeobox transcription factor family
5845	Cit.16326.1.S1_at	0.0277878	-1.86174	RM33 down vs WT33	AT3G03660.2	similar to WOX12 (WUSCHEL RELATED HOMEOBOX 12), DNA binding / transcription factor [Arabidopsis thaliana] (TAIR:AT5G17810.1); similar to Homeodomain-related [Medicago truncatula] (GB:ABN08479.1); similar to Os07g0684900 [Oryza sativa (japonica cultiv	27.3.22 RNA.regulation of transcription.HB,Homeobox transcription factor family
28627	Cit.7481.1.S1_at	0.0251864	-1.50629	RM33 down vs WT33	AT2G34710.1	PHB (PHABULOSA); DNA binding / transcription factor	27.3.22 RNA.regulation of transcription.HB,Homeobox transcription factor family
1888	Cit.12458.1.S1_s_at	0.0478402	-2.14819	RM33 down vs WT33	AT3G10040.1	transcription factor	27.3.30 RNA.regulation of transcription.Trihelix, Triple-Helix transcription factor family
25692	Cit.4668.1.S1_s_at	0.00140003	-1.89814	RM33 down vs WT33	AT5G04560.1	DME (DEMETER)	27.3.34 RNA.regulation of transcription.Orphan family
12288	Cit.23343.1.S1_s_at	0.0406445	-1.54928	RM33 down vs WT33	AT2G36270.1	ABI5 (ABA INSENSITIVE 5); DNA binding / transcription activator/ transcription factor	27.3.35 RNA.regulation of transcription.bZIP transcription factor family
22159	Cit.34463.1.S1_at	0.0483372	-1.63401	RM33 down vs WT33	AT1G21740.1	similar to unknown protein [Arabidopsis thaliana] (TAIR:AT1G77500.1); similar to hypothetical protein [Vitis vinifera] (GB:CAN81539.1); contains InterPro domain Protein of unknown function DUF632 (InterPro:IPR006867); contains InterPro domain Protein	27.3.35 RNA.regulation of transcription.bZIP transcription factor family
25540	Cit.4514.1.S1_s_at	0.0113321	-1.71204	RM33 down vs WT33	AT3G44460.1	DPBF2 (BASIC LEUCINE ZIPPER TRANSCRIPTION FACTOR 67); DNA binding / transcription factor	27.3.35 RNA.regulation of transcription.bZIP transcription factor family
1764	Cit.12318.1.S1_at	0.00986545	-1.51079	RM33 down vs WT33	AT1G30330.1	ARF6 (AUXIN RESPONSE FACTOR 6); transcription factor	27.3.4 RNA.regulation of transcription.ARF, Auxin Response Factor family
2676	Cit.1332.1.S1_s_at	0.00245476	-1.6286	RM33 down vs WT33	AT5G62000.2	ARF2 (AUXIN RESPONSE FACTOR 2); transcription factor	27.3.4 RNA.regulation of transcription.ARF, Auxin Response Factor family
23122	Cit.36581.1.S1_at	0.0377908	-1.58584	RM33 down vs WT33	AT3G18990.1	VRN1 (REDUCED VERNALIZATION RESPONSE 1)	27.3.41 RNA.regulation of transcription.B3 transcription factor family
13235	Cit.24314.1.S1_s_at	0.02254	-1.83039	RM33 down vs WT33	AT2G22840.1	AtGRF1 (GROWTH-REGULATING FACTOR 1)	27.3.50 RNA.regulation of transcription.General Transcription
16261	Cit.27464.1.S1_s_at	0.0214492	-1.66084	RM33 down vs WT33	AT1G35460.1	basic helix-loop-helix (bHLH) family protein	27.3.6 RNA.regulation of transcription.bHLH,Basic Helix-Loop-Helix family
230	Cit.10209.1.S1_s_at	0.00995342	-2.75913	RM33 down vs WT33	AT1G10200.1	WLIM1; transcription factor	27.3.67 RNA.regulation of transcription.putative transcription regulator
5335	Cit.15873.1.S1_at	0.0413395	-1.50777	RM33 down vs WT33	AT5G22760.1	PHD finger family protein	27.3.67 RNA.regulation of transcription.putative transcription regulator
10967	Cit.21895.1.S1_at	0.0282155	-1.5447	RM33 down vs WT33	AT1G72650.1	TRFL6 (TRF-LIKE 6); DNA binding / transcription factor	27.3.67 RNA.regulation of transcription.putative transcription regulator
13491	Cit.24600.1.S1_at	0.0213742	-1.563	RM33 down vs WT33	AT5G15020.1	similar to unknown protein [Arabidopsis thaliana] (TAIR:AT3G01320.1); similar to paired amphipathic helix repeat-containing protein [Arabidopsis thaliana] (TAIR:AT1G70060.1); similar to ATSIN3/SIN3 (Arabidopsis thaliana sin3 homolog) [Arabidopsis tha	27.3.67 RNA.regulation of transcription.putative transcription regulator
2668	Cit.13311.1.S1_at	0.000165334	-1.53862	RM33 down vs WT33	AT1G08010.1	zinc finger (GATA type) family protein	27.3.9 RNA.regulation of transcription.C2C2(Zn) GATA transcription factor family
25055	Cit.40415.1.S1_s_at	0.00285322	-1.53884	RM33 down vs WT33	AT5G37540.1	aspartyl protease family protein	27.3.99 RNA.regulation of transcription.unclassified
3030	Cit.13687.1.S1_at	0.0178086	-1.87131	RM33 down vs WT33	AT1G30900.1	vacuolar sorting receptor, putative	29.3.4.3 protein.targeting.secretory pathway.vacuole
5788	Cit.16281.1.S1_at	0.0332391	-1.63734	RM33 down vs WT33	AT2G35050.1	protein kinase family protein	29.4 protein.postranslational modification
6311	Cit.16754.1.S1_at	0.018124	-1.84514	RM33 down vs WT33	AT1G54510.1	ATNEK1; kinase	29.4 protein.postranslational modification
8425	Cit.19012.1.S1_x_at	0.0371605	-2.19494	RM33 down vs WT33	AT2G28930.3	APK1B (Arabidopsis protein kinase 1B); kinase	29.4.1.57 protein.postranslational modification.kinase.receptor like cytoplasmatic kinase VII
15274	Cit.26493.1.S1_at	0.00102491	-1.51834	RM33 down vs WT33	AT5G42620.1	metalloendopeptidase/ zinc ion binding	29.5 protein.degradation
1561	Cit.12063.1.S1_s_at	0.0212431	-2.06952	RM33 down vs WT33	AT3G14240.1	subtilase family protein	29.5.1 protein.degradation.subtilases
12556	Cit.23618.1.S1_s_at	0.0240628	-1.63531	RM33 down vs WT33	AT4G30020.1	subtilase family protein	29.5.1 protein.degradation.subtilases
21250	Cit.32998.1.S1_at	0.0410791	-1.53467	RM33 down vs WT33	AT1G76390.1	armadillo/beta-catenin repeat family protein / U-box domain-containing protein	29.5.11.4.2 protein.degradation.ubiquitin.E3.RING
15536	Cit.26762.1.S1_at	7.27e-07	-1.56372	RM33 down vs WT33	AT3G17770.1	dihydroxyacetone kinase family protein	3.5 minor CHO metabolism.others
4836	Cit.15409.1.S1_s_at	0.0222307	-1.63782	RM33 down vs WT33	AT3G28580.1	AAA-type ATPase family protein	30 signalling
25306	Cit.4264.1.S1_s_at	0.00845642	-1.54712	RM33 down vs WT33	AT4G35290.2	GLUR2 (Glutamate receptor 2)	30.1.1 signalling.in sugar and nutrient physiology
30025	Cit.9568.1.S1_s_at	0.003298	-1.64386	RM33 down vs WT33	AT5G64260.1	phosphate-responsive protein, putative	30.1.1 signalling.in sugar and nutrient physiology
5646	Cit.16148.1.S1_at	0.00497065	-1.61433	RM33 down vs WT33	AT1G80100.1	AHP6 (ARABIDOPSIS HISTIDINE PHOSPHOTRANSFER PROTEIN 6); transferase, transferring phosphorus-containing groups	30.10 signalling.phosphorelay
23953	Cit.38109.1.S1_at	0.0197769	-1.50613	RM33 down vs WT33	AT3G22170.1	FHY3 (FAR-RED ELONGATED HYPOCOTYLS 3); transcription factor	30.11 signalling.light
16629	Cit.27811.1.S1_at	3.15e-05	-1.9444	RM33 down vs WT33	AT1G17230.1	protein binding / protein kinase	30.2.11 signalling.receptor kinases.leucine rich repeat XI
22193	Cit.34564.1.S1_at	0.0109413	-1.57613	RM33 down vs WT33	AT4G20140.1	leucine-rich repeat transmembrane protein kinase, putative	30.2.11 signalling.receptor kinases.leucine rich repeat XI
30088	Cit.9672.1.S1_s_at	0.0145743	-2.39626	RM33 down vs WT33	AT1G73080.1	PEPR1 (PEP1 RECEPTOR 1); ATP binding / kinase/ protein binding / protein serine/threonine kinase	30.2.11 signalling.receptor kinases.leucine rich repeat XI
23670	Cit.37561.1.S1_at	0.000151934	-1.52571	RM33 down vs WT33	AT5G62230.1	ERL1 (ERECTA-LIKE 1); kinase	30.2.13 signalling.receptor kinases.leucine rich repeat XIII
20633	Cit.31906.1.S1_at	0.0220415	-1.58251	RM33 down vs WT33	AT4G23160.1	protein kinase family protein	30.2.17 signalling.receptor kinases.DUF 26
29012	Cit.7844.1.S1_at	0.000571763	-1.79481	RM33 down vs WT33	AT1G51940.1	protein kinase family protein / peptidoglycan-binding LysM domain-containing protein	30.2.21 signalling.receptor kinases.lysine motif
26698	Cit.5675.1.S1_at	0.0311894	-1.53992	RM33 down vs WT33	AT4G22730.1	leucine-rich repeat transmembrane protein kinase, putative	30.2.4 signalling.receptor kinases.leucine rich repeat IV
13230	Cit.2431.1.S1_s_at	0.0333396	-1.54025	RM33 down vs WT33	AT1G07880.2	ATMPK13 (ARABIDOPSIS THALIANA MAP KINASE 13); MAP kinase/ kinase	30.6 signalling.MAP kinases
6932	Cit.17473.1.S1_a_at	0.0488922	-1.5042	RM33 down vs WT33	AT4G03500.1	ankyrin repeat family protein	31.1 cell.organisation
29212	Cit.8082.1.S1_at	0.0422762	-1.58213	RM33 down vs WT33	AT4G10840.1	kinesin light chain-related	31.1 cell.organisation
6550	Cit.171.1.S1_at	0.0187261	-1.68958	RM33 down vs WT33	AT1G04750.1	VAMP7B (VESICLE-ASSOCIATED MEMBRANE PROTEIN 7B)	31.4 cell.vesicle transport
1313	Cit.11781.1.S1_at	0.0412872	-2.26701	RM33 down vs WT33	AT1G18100.1	E12A11; phosphatidylethanolamine binding	33.99 development.unspecified
1682	Cit.12214.1.S1_s_at	0.00787594	-2.4809	RM33 down vs WT33	AT5G46590.1	ANAC096 (Arabidopsis NAC domain containing protein 96); transcription factor	33.99 development.unspecified
11321	Cit.22278.1.S1_s_at	0.0416294	-1.74671	RM33 down vs WT33	AT1G75500.1	nodulin MtN21 family protein	33.99 development.unspecified
30270	Cit.9998.1.S1_s_at	0.0348906	-3.72629	RM33 down vs WT33	AT5G25940.1	early nodulin-related	33.99 development.unspecified
27501	Cit.6407.1.S1_at	0.0380443	-1.81071	RM33 down vs WT33	AT5G59030.1	COPT1 (COPPER TRANSPORTER 1); copper ion transmembrane transporter	34.12 transport.metal
24677	Cit.39526.1.S1_s_at	0.000952679	-2.29592	RM33 down vs WT33	AT3G51860.1	CAX3 (cation exchanger 3); cation:cation antiporter	34.12 transport.metal; 34.21 transport.calcium
18829	Cit.30005.1.S1_at	0.0365404	-1.52211	RM33 down vs WT33	AT3G17650.1	YSL5 (YELLOW STRIPE LIKE 5); oligopeptide transporter	34.13 transport.peptides and oligopeptides
27961	Cit.6837.1.S1_at	0.00311952	-1.79313	RM33 down vs WT33	AT5G62680.1	proton-dependent oligopeptide transport (POT) family protein	34.13 transport.peptides and oligopeptides
3856	Cit.14480.1.S1_at	0.00403703	-1.52323	RM33 down vs WT33	AT2G01980.1	SOS1 (SALT OVERLY SENSITIVE 1); sodium:hydrogen antiporter	34.14 transport.unspecified cations
2226	Cit.12821.1.S1_s_at	0.0221621	-1.50812	RM33 down vs WT33	AT3G28860.1	ATMDR11/ATPGP19/MDR1/MDR11/PGP19 (P-GLYCOPROTEIN 19); ATPase, coupled to transmembrane movement of substances / auxin efflux transmembrane transporter	34.16 transport.ABC transporters and multidrug resistance systems
6089	Cit.16551.1.S1_at	0.0209887	-1.74735	RM33 down vs WT33	AT2G26910.1	ATPDR4/PDR4 (PLEIOTROPIC DRUG RESISTANCE 4); ATPase, coupled to transmembrane movement of substances	34.16 transport.ABC transporters and multidrug resistance systems
10631	Cit.21573.1.S1_at	0.0215065	-1.64022	RM33 down vs WT33	AT3G13080.2	ATMRP3 (Arabidopsis thaliana multidrug resistance-associated protein 3)	34.16 transport.ABC transporters and multidrug resistance systems
28743	Cit.7590.1.S1_at	0.0235266	-1.76141	RM33 down vs WT33	AT1G15520.1	ATPDR12/PDR12 (PLEIOTROPIC DRUG RESISTANCE 12); ATPase, coupled to transmembrane movement of substances	34.16 transport.ABC transporters and multidrug resistance systems
1095	Cit.115.1.S1_x_at	0.0195377	-1.63549	RM33 down vs WT33	AT4G23400.1	PIP1;5/PIP1D (plasma membrane intrinsic protein 1;5); water channel	34.19.1 transport.Major Intrinsic Proteins.PIP
18111	Cit.29357.1.S1_s_at	0.0242138	-1.72053	RM33 down vs WT33	AT4G35100.1	PIP3 (PLASMA MEMBRANE INTRINSIC PROTEIN 3); water channel	34.19.1 transport.Major Intrinsic Proteins.PIP
24596	Cit.3934.1.S1_s_at	0.0310002	-1.61514	RM33 down vs WT33	AT1G80510.1	amino acid transporter family protein	34.3 transport.amino acids
16825	Cit.28009.1.S1_s_at	0.0429319	-1.63284	RM33 down vs WT33	AT1G20860.1	phosphate transporter family protein	34.7 transport.phosphate
3528	Cit.14174.1.S1_at	0.00492159	-1.53656	RM33 down vs WT33	AT2G28320.1	pleckstrin homology (PH) domain-containing protein / lipid-binding START domain-containing protein	35.1 not assigned.no ontology
4313	Cit.14919.1.S1_s_at	0.0398602	-1.65047	RM33 down vs WT33	AT3G44735.1	PSK1 (PHYTOSULFOKINE 3 PRECURSOR); growth factor	35.1 not assigned.no ontology
4737	Cit.1531.1.S1_s_at	0.00704335	-1.52058	RM33 down vs WT33	AT1G62710.1	BETA-VPE (vacuolar processing enzyme beta); cysteine-type endopeptidase	35.1 not assigned.no ontology
5709	Cit.16206.1.S1_at	0.00409601	-1.55594	RM33 down vs WT33	AT2G23640.1	reticulon family protein (RTNLB13)	35.1 not assigned.no ontology
5730	Cit.16227.1.S1_at	0.0212042	-1.9275	RM33 down vs WT33	AT5G66330.1	leucine-rich repeat family protein	35.1 not assigned.no ontology
8994	Cit.1962.1.S1_s_at	0.0338731	-1.58793	RM33 down vs WT33	AT2G01190.1	octicosapeptide/Phox/Bem1p (PB1) domain-containing protein	35.1 not assigned.no ontology
11794	Cit.22782.1.S1_s_at	0.0333267	-1.56514	RM33 down vs WT33	AT5G25280.1	serine-rich protein-related	35.1 not assigned.no ontology
15247	Cit.2646.1.S1_s_at	0.0496742	-1.59117	RM33 down vs WT33	AT3G03990.1	esterase/lipase/thioesterase family protein	35.1 not assigned.no ontology
21090	Cit.32698.1.S1_at	0.0119456	-1.76343	RM33 down vs WT33	AT1G27430.1	GYF domain-containing protein	35.1 not assigned.no ontology
22314	Cit.3482.1.S1_s_at	0.0140695	-2.16792	RM33 down vs WT33	AT2G35760.1	integral membrane family protein	35.1 not assigned.no ontology
24492	Cit.39098.1.S1_at	0.0197131	-1.61878	RM33 down vs WT33	AT5G40340.1	PWWP domain-containing protein	35.1 not assigned.no ontology
25468	Cit.4445.1.S1_s_at	0.0366745	-1.53958	RM33 down vs WT33	AT5G07980.1	dentin sialophosphoprotein-related	35.1 not assigned.no ontology
21020	Cit.32519.1.S1_at	0.0441594	-1.52935	RM33 down vs WT33	AT4G17140.1	pleckstrin homology (PH) domain-containing protein	35.1.19 not assigned.no ontology.C2 domain-containing protein
6118	Cit.16578.1.S1_at	0.0125766	-1.55047	RM33 down vs WT33	AT3G25500.1	AFH1 (FORMIN HOMOLOGY 1); actin binding	35.1.20 not assigned.no ontology.formin homology 2 domain-containing protein
18117	Cit.29365.1.S1_x_at	0.0439185	-1.62993	RM33 down vs WT33	AT1G04660.1	glycine-rich protein	35.1.40 not assigned.no ontology.glycine rich proteins
19414	Cit.30564.1.S1_s_at	0.0010649	-1.56466	RM33 down vs WT33	AT4G21620.1	glycine-rich protein	35.1.40 not assigned.no ontology.glycine rich proteins
26780	Cit.5744.1.S1_at	0.0362823	-2.05381	RM33 down vs WT33	AT1G04660.1	glycine-rich protein	35.1.40 not assigned.no ontology.glycine rich proteins
3489	Cit.14133.1.S1_s_at	0.0123833	-1.53512	RM33 down vs WT33	AT5G15120.1	similar to unknown protein [Arabidopsis thaliana] (TAIR:AT5G39890.1); similar to unnamed protein product [Vitis vinifera] (GB:CAO14912.1); contains InterPro domain Protein of unknown function DUF1637 (InterPro:IPR012864)	35.2 not assigned.unknown
3531	Cit.14176.1.S1_s_at	0.0145371	-1.5704	RM33 down vs WT33	AT3G50780.1	protein binding	35.2 not assigned.unknown
3883	Cit.14509.1.S1_at	0.0228422	-1.68009	RM33 down vs WT33	AT5G27730.1	similar to unknown protein [Arabidopsis thaliana] (TAIR:AT5G47900.1); similar to Os01g0931100 [Oryza sativa (japonica cultivar-group)] (GB:NP_001045294.1); similar to hypothetical protein OsI_004939 [Oryza sativa (indica cultivar-group)] (GB:EAY77092	35.2 not assigned.unknown
4303	Cit.14911.1.S1_at	0.0304418	-1.6694	RM33 down vs WT33	AT1G52720.1	similar to unknown protein [Arabidopsis thaliana] (TAIR:AT3G15630.1); similar to unnamed protein product [Vitis vinifera] (GB:CAO46032.1)	35.2 not assigned.unknown
16171	Cit.2738.1.S1_s_at	0.0201664	-2.92247	RM33 down vs WT33	AT4G01985.1	contains InterPro domain Eggshell protein (InterPro:IPR002952)	35.2 not assigned.unknown
18657	Cit.29851.1.S1_x_at	0.0495553	-1.56536	RM33 down vs WT33	AT1G80000.1	similar to glycine-rich protein [Arabidopsis thaliana] (TAIR:AT1G15280.2); similar to Os01g0595100 [Oryza sativa (japonica cultivar-group)] (GB:NP_001043467.1); similar to glycine-rich protein-like [Oryza sativa (japonica cultivar-group)] (GB:BAD5290	35.2 not assigned.unknown
19337	Cit.30481.1.S1_at	0.0432774	-1.51516	RM33 down vs WT33	AT5G04550.1	similar to unknown protein [Arabidopsis thaliana] (TAIR:AT3G23160.1); similar to unnamed protein product [Vitis vinifera] (GB:CAO46545.1); contains InterPro domain Protein of unknown function DUF668 (InterPro:IPR007700)	35.2 not assigned.unknown
20309	Cit.31385.1.S1_at	0.0343036	-1.89331	RM33 down vs WT33	AT2G42610.1	similar to unknown protein [Arabidopsis thaliana] (TAIR:AT1G07090.1); similar to hypothetical protein [Vitis vinifera] (GB:CAN66524.1); contains InterPro domain Protein of unknown function DUF640 (InterPro:IPR006936)	35.2 not assigned.unknown
20656	Cit.31942.1.S1_at	0.0490725	-1.68286	RM33 down vs WT33	AT1G72390.1	similar to unnamed protein product [Vitis vinifera] (GB:CAO45587.1)	35.2 not assigned.unknown
21683	Cit.33707.1.S1_at	0.0323774	-1.66921	RM33 down vs WT33	AT4G27900.1	similar to unknown protein [Arabidopsis thaliana] (TAIR:AT5G53420.1); similar to unnamed protein product [Vitis vinifera] (GB:CAO48522.1); contains InterPro domain CCT (InterPro:IPR010402)	35.2 not assigned.unknown
22427	Cit.35117.1.S1_at	0.0482489	-1.85696	RM33 down vs WT33	AT3G58770.1	similar to hypothetical protein [Vitis vinifera] (GB:CAN63610.1)	35.2 not assigned.unknown
23281	Cit.36894.1.S1_at	0.0130553	-1.62518	RM33 down vs WT33	AT5G47490.1	similar to unknown protein [Arabidopsis thaliana] (TAIR:AT5G47480.1); similar to hypothetical protein 24.t00016 [Brassica oleracea] (GB:ABD64938.1); similar to hypothetical protein 24.t00015 [Brassica oleracea] (GB:ABD64937.1); similar to hypothetica	35.2 not assigned.unknown
25424	Cit.4389.1.S1_s_at	0.0384312	-1.50688	RM33 down vs WT33	AT3G04350.1	similar to unknown protein [Arabidopsis thaliana] (TAIR:AT5G18490.1); similar to unknown protein [Arabidopsis thaliana] (TAIR:AT5G43950.1); similar to unknown protein [Arabidopsis thaliana] (TAIR:AT1G04090.1); similar to hypothetical protein [Vitis v	35.2 not assigned.unknown
27671	Cit.6565.1.S1_s_at	0.0109103	-1.84957	RM33 down vs WT33	AT2G29510.1	similar to unknown protein [Arabidopsis thaliana] (TAIR:AT5G59020.1); similar to unnamed protein product [Vitis vinifera] (GB:CAO21541.1); contains InterPro domain Tubby, C-terminal (InterPro:IPR000007)	35.2 not assigned.unknown
27789	Cit.6682.1.S1_at	0.0111104	-1.54245	RM33 down vs WT33	AT4G37920.1	similar to unknown protein [Arabidopsis thaliana] (TAIR:AT1G36320.1); similar to putative protein [Medicago truncatula] (GB:ABY48137.1)	35.2 not assigned.unknown
1566	Cit.12071.1.S1_s_at	0.0301118	-1.65821	RM33 down vs WT33	AT1G53310.2	ATPPC1 (PHOSPHOENOLPYRUVATE CARBOXYLASE 1); phosphoenolpyruvate carboxylase	4.14 glycolysis.PEPCase
